# Supplementary material for: Integrative Learning of Disentangled Representations from Single-Cell RNA-Sequencing Datasets
Source: Comput Struct Biotechnol J. 2026 Mar 16;35(1):0015. doi: 10.34133/csbj.0015 (PMC13068006; doi:10.34133/csbj.0015)
Supplement: Supplementary 1 — Figs. S1 and S2 Tables S1 to S7 [file csbj.0015.f1.zip › Supplementary Table 1.xlsx]

## Sheet: Sheet1
	Embedding	Isolated labels	KMeans NMI	KMeans ARI	Silhouette label	cLISI	Silhouette batch	iLISI	KBET	Graph connectivity	PCR comparison	Batch correction	Bio conservation	Total	dataset	batch_key	label_key	variant	dataset_label	shared_dim	private_dim	group_label	overall_raw	overall
36	X_spvipes_labels_shared_s13_p13_0ce83426	0.9061801	1.0	1.0	0.9061499	1.0	0.9921669	0.7038215	0.9851193023771557	0.9947188668681773	0.9999398314690756	0.9351532834772323	0.9624660015106201	0.9515409142972651	combined	Gene_programs	Celltypes	labels	combined	13	13		0.951541	1
34	X_spvipes_labels_shared_s13_p11_55a640bf	0.7755407	1.0	1.0	0.77555215	1.0	0.99037886	0.65695286	0.9816932811776	0.9832557296745692	0.9998953497304081	0.9224352150425409	0.9102185726165771	0.9151052295869626	combined	Gene_programs	Celltypes	labels	combined	13	11		0.915105	0.94176
45	X_spvipes_labels_shared_s14_p11_ff111537	0.76820207	0.9995269836299192	0.9998002397392268	0.7681406	1.0	0.9318897	0.66297626	0.8333327197866216	0.986079518645043	0.9945958361370951	0.8817748223875069	0.9071339807646801	0.8969903174138107	combined	Gene_programs	Celltypes	labels	combined	14	11		0.89699	0.912805
94	X_spvipes_labels_shared_s7_p5_2fc269b8	0.7100608	1.0	1.0	0.71006286	1.0	0.99001694	0.6367727	0.973791386434797	0.9761243034503846	0.9997208979989942	0.9152852315477824	0.884024727344513	0.8965289290258207	combined	Gene_programs	Celltypes	labels	combined	7	5		0.896529	0.912067
48	X_spvipes_labels_shared_s14_p14_89c5f4d8	0.7085535	0.9711447983777952	0.9784314935272115	0.7085477	1.0	0.98623115	0.67372686	0.9694838386287092	0.9843760802631498	0.9995172855911403	0.9226670418868952	0.8733354992600603	0.8930681163107943	combined	Gene_programs	Celltypes	labels	combined	14	14		0.893068	0.906536
47	X_spvipes_labels_shared_s14_p13_39ffbc7e	0.6573299	1.0	1.0	0.6573403	1.0	0.9712577	0.6056244	0.7696670675416836	0.9741527235182469	0.9928399685760663	0.8627083767166279	0.8629340410232544	0.8628437753006039	combined	Gene_programs	Celltypes	labels	combined	14	13		0.862844	0.858224
71	X_spvipes_labels_shared_s5_p15_70b7ea4f	0.65268666	0.8151157948998627	0.746018294674102	0.652827	1.0	0.9772048	0.67582816	0.9677647695663165	0.9833698172924781	0.9988057305984324	0.9205946671138818	0.7733295539110393	0.8322355991921764	combined	Gene_programs	Celltypes	labels	combined	5	15		0.832236	0.809299
108	X_spvipes_labels_shared_s8_p8_61d7161f	0.7455511	1.0	1.0	0.7455485	1.0	0.83309186	0.5148881	0.1661747521935968	0.9762061119378499	0.951279740652006	0.6883281254427744	0.8982199192047119	0.8142632016999369	combined	Gene_programs	Celltypes	labels	combined	8	8		0.814263	0.780572
57	X_spvipes_labels_shared_s15_p12_c819604b	0.6875099	1.0	1.0	0.68753	1.0	0.96940535	0.4723278	0.17097206499867937	0.9705554462023803	0.980060380323641	0.7126642026793297	0.875007975101471	0.8100704661326145	combined	Gene_programs	Celltypes	labels	combined	15	12		0.81007	0.77387
61	X_spvipes_labels_shared_s15_p5_a577a35a	0.680131	1.0	1.0	0.68016076	1.0	0.90717536	0.4871986	0.08316816812347808	0.9818201578871083	0.9583217223839682	0.6835367884264695	0.8720583558082581	0.7966497288555426	combined	Gene_programs	Celltypes	labels	combined	15	5		0.79665	0.752418
113	X_spvipes_labels_shared_s9_p13_784db93a	0.6888409	1.0	1.0	0.6888534	1.0	0.8848976	0.48825607	0.07636206066007944	0.9702115052666673	0.9498328475832398	0.6739120200066848	0.8755388617515564	0.7948881250536077	combined	Gene_programs	Celltypes	labels	combined	9	13		0.794888	0.749602
106	X_spvipes_labels_shared_s8_p6_b7f9c32b	0.67786276	1.0	1.0	0.6778573	1.0	0.898373	0.4779431	0.08696192767714052	0.9783574068275778	0.9513297848541602	0.6785930379831038	0.8711440086364746	0.7941236203751263	combined	Gene_programs	Celltypes	labels	combined	8	6		0.794124	0.74838
90	X_spvipes_labels_shared_s7_p12_f2aae110	0.69776833	1.0	1.0	0.69778985	1.0	0.8716825	0.45515504	0.020452578401022044	0.9754346090988724	0.9486834959429786	0.654281644623145	0.8791116356849671	0.7891796392602383	combined	Gene_programs	Celltypes	labels	combined	7	12		0.78918	0.740478
92	X_spvipes_labels_shared_s7_p14_215da5f2	0.6835033	1.0	1.0	0.6835165	1.0	0.878693	0.46733642	0.04594525622254878	0.9767301185778285	0.9449816252990698	0.6627372801849896	0.8734039664268494	0.7891372919301054	combined	Gene_programs	Celltypes	labels	combined	7	14		0.789137	0.74041
79	X_spvipes_labels_shared_s6_p12_09219419	0.7198809	1.0	1.0	0.71988165	1.0	0.8006112	0.46143904	0.02580146414547923	0.9802218740649845	0.9281174250616037	0.6392382068612615	0.8879525065422058	0.7884667866698281	combined	Gene_programs	Celltypes	labels	combined	6	12		0.788467	0.739338
86	X_spvipes_labels_shared_s6_p8_5f30ce74	0.720692	1.0	1.0	0.7207032	1.0	0.7901648	0.46611238	0.02987296271976868	0.9790905142208075	0.9247606980347357	0.6380002757070375	0.8882790327072143	0.7881675299071436	combined	Gene_programs	Celltypes	labels	combined	6	8		0.788168	0.73886
87	X_spvipes_labels_shared_s6_p9_c021d964	0.7229931	1.0	1.0	0.72298646	1.0	0.79551053	0.45647573	0.019744805208234448	0.9791389244887947	0.926782130307486	0.6355304250374021	0.8891959071159363	0.7877297142845225	combined	Gene_programs	Celltypes	labels	combined	6	9		0.78773	0.73816
88	X_spvipes_labels_shared_s7_p10_5aa006cb	0.685748	1.0	1.0	0.68577933	1.0	0.8687619	0.46208572	0.0321238288905422	0.9766723125983541	0.9426263117028533	0.6564540148311601	0.8743054628372192	0.7871648836347955	combined	Gene_programs	Celltypes	labels	combined	7	10		0.787165	0.737257
37	X_spvipes_labels_shared_s13_p14_8e188739	0.66088235	1.0	1.0	0.660897	1.0	0.9101567	0.4686985	0.04429215883346601	0.9751242776884579	0.9540432291398415	0.6704629788171677	0.8643558740615844	0.7867987159638177	combined	Gene_programs	Celltypes	labels	combined	13	14		0.786799	0.736672
114	X_spvipes_labels_shared_s9_p14_d4046202	0.6855954	1.0	1.0	0.685609	1.0	0.8589486	0.46578613	0.0318163145570143	0.9796989668921012	0.9390868306952983	0.6550673599899179	0.8742408752441406	0.7865714691424515	combined	Gene_programs	Celltypes	labels	combined	9	14		0.786571	0.736309
60	X_spvipes_labels_shared_s15_p15_b0a839c9	0.67789173	1.0	1.0	0.6778978	1.0	0.88482684	0.4602879	0.02117812743027288	0.9809539677708718	0.9467909140426234	0.6588075434381091	0.8711579084396363	0.7862177624390254	combined	Gene_programs	Celltypes	labels	combined	15	15		0.786218	0.735743
19	X_spvipes_labels_shared_s11_p7_b114fae6	0.66883284	1.0	1.0	0.6688474	1.0	0.8887472	0.46834835	0.036244240952486094	0.9770154674683136	0.9460491481368495	0.6632808911464297	0.8675360441207886	0.785833982931045	combined	Gene_programs	Celltypes	labels	combined	11	7		0.785834	0.73513
89	X_spvipes_labels_shared_s7_p11_8aa8e66c	0.67882955	1.0	1.0	0.67884356	1.0	0.869331	0.46614257	0.031430579103836086	0.9742768835289144	0.9412773382570704	0.6564916676669779	0.8715346217155456	0.7855174400961185	combined	Gene_programs	Celltypes	labels	combined	7	11		0.785517	0.734624
8	X_spvipes_labels_shared_s10_p7_e1f0bff1	0.67837703	1.0	1.0	0.678399	1.0	0.87534636	0.4623045	0.021921938033544818	0.9795596083348249	0.9414959070144058	0.6561256697002978	0.8713552117347717	0.7852633949209822	combined	Gene_programs	Celltypes	labels	combined	10	7		0.785263	0.734218
98	X_spvipes_labels_shared_s7_p9_9ac0df1d	0.6816911	1.0	1.0	0.6817067	1.0	0.86376536	0.46284914	0.02861398383628867	0.9758796083755137	0.9388514154594012	0.6539919013526612	0.8726795673370361	0.7852045009432862	combined	Gene_programs	Celltypes	labels	combined	7	9		0.785205	0.734124
38	X_spvipes_labels_shared_s13_p15_f51e127e	0.6980046	1.0	1.0	0.69802195	1.0	0.82629126	0.46655115	0.018257061447129776	0.9767324583151957	0.9285999618294487	0.64328637394897	0.8792053103446961	0.7848377357864056	combined	Gene_programs	Celltypes	labels	combined	13	15		0.784838	0.733537
4	X_spvipes_labels_shared_s10_p14_a18bd942	0.69105077	1.0	1.0	0.6910752	1.0	0.83448315	0.47012568	0.026741502740224393	0.9744041242573062	0.9307713644769876	0.647305162668683	0.8764251947402955	0.7847771819116505	combined	Gene_programs	Celltypes	labels	combined	10	14		0.784777	0.733441
95	X_spvipes_labels_shared_s7_p6_1a204677	0.6850892	1.0	1.0	0.68512416	1.0	0.8596388	0.45958933	0.019573253997488917	0.9772806937982572	0.9382667709298327	0.650869778205565	0.8740426659584045	0.7847735108572687	combined	Gene_programs	Celltypes	labels	combined	7	6		0.784774	0.733435
97	X_spvipes_labels_shared_s7_p8_876555ea	0.6899454	1.0	1.0	0.68993497	1.0	0.83919704	0.46193328	0.027966672609908337	0.973616542061183	0.9291554217347272	0.6463737862411246	0.8759760737419129	0.7841351587415977	combined	Gene_programs	Celltypes	labels	combined	7	8		0.784135	0.732414
67	X_spvipes_labels_shared_s5_p11_78e29d41	0.690175	1.0	1.0	0.69026196	1.0	0.79804856	0.47808376	0.04476166803746621	0.9832498667652452	0.9263434046301124	0.6460974569264819	0.8760873913764954	0.7840914175964899	combined	Gene_programs	Celltypes	labels	combined	5	11		0.784091	0.732344
107	X_spvipes_labels_shared_s8_p7_58390f0e	0.6670766	1.0	1.0	0.66709554	1.0	0.90031564	0.45032325	0.01850434653853548	0.9793557148241543	0.9469741034872774	0.6590946062549056	0.8668344259262085	0.7837384980576874	combined	Gene_programs	Celltypes	labels	combined	8	7		0.783738	0.73178
93	X_spvipes_labels_shared_s7_p15_7fc5d1e7	0.6857996	1.0	1.0	0.6858181	1.0	0.8735458	0.4339889	0.01386535776331491	0.9810660089973569	0.934655651830472	0.647424342652555	0.8743235349655152	0.7835638580403311	combined	Gene_programs	Celltypes	labels	combined	7	15		0.783564	0.731501
102	X_spvipes_labels_shared_s8_p13_6272459b	0.6659151	1.0	1.0	0.6658977	1.0	0.89433354	0.44407177	0.03192198507245676	0.9770520923186229	0.9405064090732794	0.6575771714353278	0.8663625597953797	0.7828484044513588	combined	Gene_programs	Celltypes	labels	combined	8	13		0.782848	0.730358
101	X_spvipes_labels_shared_s8_p12_b1b31150	0.65690506	1.0	1.0	0.6569287	1.0	0.90250933	0.45931292	0.019999220452850977	0.9784790445611045	0.9504522353065578	0.6621505495651402	0.8627667546272277	0.7825202726023928	combined	Gene_programs	Celltypes	labels	combined	8	12		0.78252	0.729833
41	X_spvipes_labels_shared_s13_p7_4e6ed2d1	0.67028433	1.0	1.0	0.67026556	1.0	0.87093353	0.4599875	0.021166450912161374	0.9817089508913724	0.9358454930811436	0.6539283897542182	0.8681099772453308	0.7824373422488857	combined	Gene_programs	Celltypes	labels	combined	13	7		0.782437	0.729701
29	X_spvipes_labels_shared_s12_p6_77dd6fb8	0.6528727	1.0	1.0	0.65288365	1.0	0.9141269	0.45104122	0.023940197038367923	0.9722249219146766	0.9516218445597879	0.6625910116295683	0.8611512660980225	0.7817271643106409	combined	Gene_programs	Celltypes	labels	combined	12	6		0.781727	0.728565
26	X_spvipes_labels_shared_s12_p14_9819f335	0.6576294	1.0	1.0	0.65765095	1.0	0.89256686	0.46092	0.021729183956833122	0.9774930466750987	0.9441103985174962	0.6593639049421293	0.8630560636520386	0.7815792001680748	combined	Gene_programs	Celltypes	labels	combined	12	14		0.781579	0.728329
52	X_spvipes_labels_shared_s14_p7_592516a6	0.6590713	1.0	1.0	0.6591171	1.0	0.8867601	0.46148714	0.021320997008738317	0.9789415578459838	0.9437625780778354	0.65845448451803	0.8636376857757568	0.781564405272666	combined	Gene_programs	Celltypes	labels	combined	14	7		0.781564	0.728305
20	X_spvipes_labels_shared_s11_p8_fe71122b	0.6556627	1.0	1.0	0.6556759	1.0	0.90101165	0.45886102	0.019236414996237967	0.9752947226359948	0.948056521754277	0.6604920716340769	0.8622677206993103	0.781557461073217	combined	Gene_programs	Celltypes	labels	combined	11	8		0.781557	0.728294
104	X_spvipes_labels_shared_s8_p15_a6809ab6	0.65735835	0.9997635634280377	0.9999004099350063	0.6574125	1.0	0.8920046	0.45440945	0.028791908238748554	0.9778549461293917	0.9434656044601893	0.6593053096062421	0.8628869701448683	0.7814543059294179	combined	Gene_programs	Celltypes	labels	combined	8	15		0.781454	0.728129
32	X_spvipes_labels_shared_s12_p9_38dac748	0.6757864	1.0	1.0	0.6757469	1.0	0.8564881	0.45788732	0.01777495377665831	0.9747879370850493	0.9313615718452702	0.647659972650038	0.8703066587448121	0.7812479843069025	combined	Gene_programs	Celltypes	labels	combined	12	9		0.781248	0.727799
25	X_spvipes_labels_shared_s12_p13_1371f872	0.65999025	1.0	1.0	0.6599773	1.0	0.8890713	0.45841947	0.016634052580276726	0.9783549405400059	0.9420987556454915	0.6569157072543755	0.863993513584137	0.7811623910522325	combined	Gene_programs	Celltypes	labels	combined	12	13		0.781162	0.727663
91	X_spvipes_labels_shared_s7_p13_b76f0ad3	0.685207	1.0	1.0	0.68522006	1.0	0.8759289	0.40450302	0.020951420503116488	0.9771633226118528	0.9302167498841154	0.6417526719289796	0.8740854144096375	0.7811523174173743	combined	Gene_programs	Celltypes	labels	combined	7	13		0.781152	0.727647
100	X_spvipes_labels_shared_s8_p11_7ceb679b	0.65129507	1.0	1.0	0.6512878	1.0	0.89395446	0.46357155	0.025073535575194483	0.9792290514797897	0.9443089700863919	0.6612275242120887	0.8605165719985962	0.7808009528839932	combined	Gene_programs	Celltypes	labels	combined	8	11		0.780801	0.727085
10	X_spvipes_labels_shared_s10_p9_d98a02fd	0.6556923	1.0	1.0	0.6557044	1.0	0.8909558	0.45970988	0.018087051056529073	0.9723773562913607	0.9429599539480632	0.6568180099621326	0.8622793316841125	0.7800948029953205	combined	Gene_programs	Celltypes	labels	combined	10	9		0.780095	0.725956
30	X_spvipes_labels_shared_s12_p7_dc1c5970	0.6398331	1.0	1.0	0.63983357	1.0	0.91854936	0.45615903	0.026476409692001768	0.9717827690740677	0.9506338536655273	0.6647202893018711	0.8559333324432373	0.7794481151866908	combined	Gene_programs	Celltypes	labels	combined	12	7		0.779448	0.724922
84	X_spvipes_labels_shared_s6_p6_682bec79	0.6503867	1.0	1.0	0.6504342	1.0	0.86435187	0.46867156	0.03188824625286476	0.9813842035376957	0.9377958123804011	0.6568183382175785	0.8601641774177551	0.7788258417376844	combined	Gene_programs	Celltypes	labels	combined	6	6		0.778826	0.723928
39	X_spvipes_labels_shared_s13_p5_248245c0	0.6664297	1.0	1.0	0.6664432	1.0	0.9470185	0.34432292	0.016697540849470935	0.9788458979503446	0.9462088481428196	0.6466187421861955	0.8665745854377747	0.778592248137143	combined	Gene_programs	Celltypes	labels	combined	13	5		0.778592	0.723554
105	X_spvipes_labels_shared_s8_p5_6e86402b	0.67023414	1.0	1.0	0.67023176	1.0	0.8538686	0.443911	0.019236734986216496	0.9745238589042102	0.9256353999895353	0.6434351107938147	0.8680931806564331	0.7782299527113857	combined	Gene_programs	Celltypes	labels	combined	8	5		0.77823	0.722975
103	X_spvipes_labels_shared_s8_p14_62f04d44	0.6595198	1.0	1.0	0.65953773	1.0	0.90796375	0.39243507	0.022691492655884056	0.9772031955045446	0.9335233900162833	0.6467633809551666	0.8638115048408508	0.7769922552865771	combined	Gene_programs	Celltypes	labels	combined	8	14		0.776992	0.720997
73	X_spvipes_labels_shared_s5_p6_0f1fbd7b	0.68684566	1.0	1.0	0.6869206	1.0	0.7644918	0.4641811	0.019332380382999618	0.9833943340909366	0.9099977779383777	0.6282794708930461	0.8747532486915588	0.7761637375721537	combined	Gene_programs	Celltypes	labels	combined	5	6		0.776164	0.719673
28	X_spvipes_labels_shared_s12_p5_c9df54ee	0.65056455	1.0	1.0	0.6505843	1.0	0.9217993	0.38474306	0.014642925365134715	0.9706090188972712	0.944721264808678	0.6473031211232988	0.860229766368866	0.7750591082706391	combined	Gene_programs	Celltypes	labels	combined	12	5		0.775059	0.717907
17	X_spvipes_labels_shared_s11_p5_9c4ef7d3	0.6591095	1.0	1.0	0.6591022	1.0	0.9152093	0.35394368	0.008641327014170586	0.9752378756198492	0.9365481526149901	0.6379160708346531	0.8636423349380493	0.7733518292966908	combined	Gene_programs	Celltypes	labels	combined	11	5		0.773352	0.715178
55	X_spvipes_labels_shared_s15_p10_4c2eb30f	0.6517223	1.0	1.0	0.65171754	1.0	0.93552864	0.33701864	0.008615732966313249	0.97795595815426	0.9381685225742471	0.6394574917440911	0.8606879711151123	0.7721957793667038	combined	Gene_programs	Celltypes	labels	combined	15	10		0.772196	0.71333
117	X_spvipes_labels_shared_s9_p6_f0c1c2dc	0.65977174	1.0	1.0	0.6598052	1.0	0.94256526	0.30015382	0.0029007355833701926	0.9735998053092345	0.9198896920248548	0.6278218574279133	0.8639153838157654	0.7694779732606245	combined	Gene_programs	Celltypes	labels	combined	9	6		0.769478	0.708986
80	X_spvipes_labels_shared_s6_p13_57405b28	0.62303334	0.9995271643229003	0.9998009698806275	0.6230742	1.0	0.84756595	0.4620726	0.015609959633886705	0.9826351903409438	0.929264957999415	0.6474297216375737	0.8490871305752942	0.768424167000206	combined	Gene_programs	Celltypes	labels	combined	6	13		0.768424	0.707302
116	X_spvipes_labels_shared_s9_p5_cc9a9b23	0.64187086	0.9997635796603569	0.9999004749463745	0.64187336	1.0	0.90406674	0.36392403	0.011124078172116459	0.9747116504604125	0.9250629271047665	0.6357778966595441	0.8566816541144003	0.7683201511324578	combined	Gene_programs	Celltypes	labels	combined	9	5		0.76832	0.707135
15	X_spvipes_labels_shared_s11_p14_93d5dd51	0.64473	1.0	1.0	0.64475626	1.0	0.9413212	0.3084372	0.003615651114264381	0.9790416517539151	0.9230888750193141	0.6311009081315149	0.8578972458839417	0.7671787107829708	combined	Gene_programs	Celltypes	labels	combined	11	14		0.767179	0.705311
59	X_spvipes_labels_shared_s15_p14_fdd13aad	0.62990654	1.0	1.0	0.6299346	1.0	0.95378673	0.3234488	0.005658674222712658	0.9797005917525496	0.9285373532110737	0.6382264254302847	0.8519682288169861	0.7664715074623056	combined	Gene_programs	Celltypes	labels	combined	15	14		0.766472	0.70418
112	X_spvipes_labels_shared_s9_p12_7aa88d6d	0.647968	1.0	1.0	0.64798284	1.0	0.95044136	0.28605852	0.0009007081209485918	0.9801119147189288	0.9121161222900309	0.6259257301432302	0.8591901659965515	0.7658843916552229	combined	Gene_programs	Celltypes	labels	combined	9	12		0.765884	0.703242
109	X_spvipes_labels_shared_s8_p9_bc02058a	0.65658295	1.0	1.0	0.65660906	1.0	0.94245064	0.27789187	0.0005191384149982207	0.9749936563327299	0.901238813016076	0.6194188249325826	0.8626384019851685	0.7653505711641342	combined	Gene_programs	Celltypes	labels	combined	8	9		0.765351	0.702389
119	X_spvipes_labels_shared_s9_p8_c5f8264a	0.6463698	1.0	1.0	0.6463928	1.0	0.9482311	0.2858667	0.0009412258930968246	0.9762672523593302	0.9096903147622353	0.6241993262832913	0.8585525274276733	0.7648112469699204	combined	Gene_programs	Celltypes	labels	combined	9	8		0.764811	0.701527
3	X_spvipes_labels_shared_s10_p13_4ae32258	0.62889016	1.0	1.0	0.62891465	1.0	0.95976096	0.30502596	0.0023334904852018953	0.9763343206173019	0.9261476080766919	0.6339204755747307	0.8515609622001648	0.7645047675499911	combined	Gene_programs	Celltypes	labels	combined	10	13		0.764505	0.701037
22	X_spvipes_labels_shared_s12_p10_babc2253	0.6241853	1.0	1.0	0.62420976	1.0	0.955921	0.31686723	0.0038631650739161193	0.9732617393289216	0.9327947221835523	0.6365415825590993	0.8496790170669556	0.764424043263813	combined	Gene_programs	Celltypes	labels	combined	12	10		0.764424	0.700908
31	X_spvipes_labels_shared_s12_p8_1533988a	0.64959705	1.0	1.0	0.64959115	1.0	0.94830835	0.2730243	0.00047868462908310917	0.9784536680183074	0.8959187241172172	0.6192367492045452	0.8598376393318177	0.7635972832809087	combined	Gene_programs	Celltypes	labels	combined	12	8		0.763597	0.699586
110	X_spvipes_labels_shared_s9_p10_03924e93	0.6436859	1.0	1.0	0.643701	1.0	0.9492766	0.27939805	0.0007389954956221847	0.980433312866887	0.901686905437992	0.6223067727985524	0.8574773788452148	0.7634091364265498	combined	Gene_programs	Celltypes	labels	combined	9	10		0.763409	0.699285
99	X_spvipes_labels_shared_s8_p10_7725e135	0.6497502	1.0	1.0	0.6497688	1.0	0.9428781	0.27650914	0.0007630955058762484	0.9782462035123274	0.893337695031503	0.618346857382329	0.8599038004875184	0.7632810232454426	combined	Gene_programs	Celltypes	labels	combined	8	10		0.763281	0.699081
64	X_spvipes_labels_shared_s15_p8_3e3cde67	0.6369915	1.0	1.0	0.6370096	1.0	0.9386643	0.29990765	0.0022013771612746334	0.9742532073688027	0.912244720776406	0.6254542613527395	0.8548002243041992	0.7630618391236152	combined	Gene_programs	Celltypes	labels	combined	15	8		0.763062	0.69873
115	X_spvipes_labels_shared_s9_p15_0781593b	0.6411457	1.0	1.0	0.641163	1.0	0.9512402	0.2783716	0.0009404588496137692	0.9772045495346724	0.9030476791034265	0.6221608883810263	0.8564617395401001	0.7627413990764706	combined	Gene_programs	Celltypes	labels	combined	9	15		0.762741	0.698218
1	X_spvipes_labels_shared_s10_p11_7cc09d02	0.64029163	1.0	1.0	0.6403109	1.0	0.9512249	0.27645364	0.00037963880178717264	0.9802676089391552	0.8998941942099618	0.6216439958639357	0.856120502948761	0.7623299001148309	combined	Gene_programs	Celltypes	labels	combined	10	11		0.76233	0.69756
11	X_spvipes_labels_shared_s11_p10_646923c5	0.63548815	1.0	1.0	0.63550377	1.0	0.9543524	0.27975044	0.0007200071831963498	0.9749462411376412	0.9058430503844447	0.6231224287794476	0.8541983842849732	0.761768002082763	combined	Gene_programs	Celltypes	labels	combined	11	10		0.761768	0.696662
53	X_spvipes_labels_shared_s14_p8_3e89e3da	0.62478787	1.0	1.0	0.6247849	1.0	0.9606482	0.29465988	0.0008996412820109188	0.9716965826412729	0.9196200544442666	0.6295048620806756	0.84991455078125	0.7617506753010203	combined	Gene_programs	Celltypes	labels	combined	14	8		0.761751	0.696634
18	X_spvipes_labels_shared_s11_p6_ad698959	0.6324168	1.0	1.0	0.6324378	1.0	0.95695305	0.27955595	0.00045922202030544885	0.9752351041472549	0.9086829585292124	0.6241772500378042	0.8529709219932556	0.761453453211075	combined	Gene_programs	Celltypes	labels	combined	11	6		0.761453	0.696159
35	X_spvipes_labels_shared_s13_p12_9d49a496	0.6280845	1.0	1.0	0.62809664	1.0	0.9611004	0.28220892	0.000399882182495469	0.9736904608616964	0.912604960477632	0.6260009125872994	0.8512362241744995	0.7611420995396194	combined	Gene_programs	Celltypes	labels	combined	13	12		0.761142	0.695662
46	X_spvipes_labels_shared_s14_p12_73230456	0.6231429	1.0	1.0	0.62316334	1.0	0.9591047	0.28984192	0.0011180756563169004	0.9770521694512831	0.9165345958532355	0.628730301535673	0.8492612481117249	0.7610488694813042	combined	Gene_programs	Celltypes	labels	combined	14	12		0.761049	0.695513
56	X_spvipes_labels_shared_s15_p11_6028f0c4	0.6221756	1.0	1.0	0.6221874	1.0	0.9644933	0.29186144	0.0009003041625909351	0.9666509642748577	0.9222381235826929	0.6292288163236449	0.8488725900650025	0.7610150805684595	combined	Gene_programs	Celltypes	labels	combined	15	11		0.761015	0.695459
12	X_spvipes_labels_shared_s11_p11_0431c86d	0.62915707	1.0	1.0	0.6291769	1.0	0.9580987	0.27962878	0.0004991632479043946	0.9743484889205293	0.9091938175319227	0.6243537985100786	0.851666796207428	0.7607415971284882	combined	Gene_programs	Celltypes	labels	combined	11	11		0.760742	0.695022
0	X_spvipes_labels_shared_s10_p10_9643d1f4	0.62555796	1.0	1.0	0.6255848	1.0	0.9573537	0.28469583	0.0010007662331767253	0.9794691779720491	0.9099470591940002	0.6264933156502431	0.8502285480499268	0.7607344550900532	combined	Gene_programs	Celltypes	labels	combined	10	10		0.760734	0.69501
120	X_spvipes_labels_shared_s9_p9_45905440	0.6321659	1.0	1.0	0.6321721	1.0	0.9519416	0.27632245	0.00030012400350929054	0.9817809643532984	0.8989898721669056	0.6218670107845522	0.852867603302002	0.7604673662950221	combined	Gene_programs	Celltypes	labels	combined	9	9		0.760467	0.694583
14	X_spvipes_labels_shared_s11_p13_cc7ff2ae	0.62147903	1.0	1.0	0.6215117	1.0	0.9618491	0.28756705	0.0005794077567410983	0.9742032475536465	0.914863165609235	0.6278123867638806	0.8485981464385987	0.7602838425687115	combined	Gene_programs	Celltypes	labels	combined	11	13		0.760284	0.69429
27	X_spvipes_labels_shared_s12_p15_405e6877	0.62390816	1.0	1.0	0.62391335	1.0	0.96209747	0.2843008	0.0009615231943043215	0.9688250270458066	0.9148989675781195	0.6262167456687486	0.8495643019676209	0.7602252794480719	combined	Gene_programs	Celltypes	labels	combined	12	15		0.760225	0.694196
49	X_spvipes_labels_shared_s14_p15_f9d7bc3c	0.6248494	1.0	1.0	0.6248643	1.0	0.95627725	0.2866076	0.0009201584414194176	0.9732407767164265	0.9097956799652012	0.6253682978933839	0.8499427318572998	0.7601129582717334	combined	Gene_programs	Celltypes	labels	combined	14	15		0.760113	0.694017
58	X_spvipes_labels_shared_s15_p13_2bbebd8f	0.6188492	1.0	1.0	0.6188699	1.0	0.96179646	0.29155433	0.0012390765456428516	0.9706984560507635	0.9177288942056857	0.6286034323025571	0.8475438237190247	0.7599676671524377	combined	Gene_programs	Celltypes	labels	combined	15	13		0.759968	0.693784
5	X_spvipes_labels_shared_s10_p15_67c338f5	0.6209885	1.0	1.0	0.6209992	1.0	0.9585198	0.28538498	0.0012189376522815831	0.979339341541783	0.9089842227477086	0.6266894661934084	0.8483975410461426	0.7597143111050488	combined	Gene_programs	Celltypes	labels	combined	10	15		0.759714	0.693379
33	X_spvipes_labels_shared_s13_p10_30f1d08b	0.6237512	1.0	1.0	0.6237666	1.0	0.95776016	0.28115225	0.00102064745899468	0.9707921469454538	0.9075504704445312	0.6236551217655724	0.8495035648345948	0.7591641876069859	combined	Gene_programs	Celltypes	labels	combined	13	10		0.759164	0.6925
54	X_spvipes_labels_shared_s14_p9_88abfacb	0.6208705	1.0	1.0	0.62089443	1.0	0.95941335	0.27989033	0.000519427375815205	0.9741327541164958	0.9070523508974793	0.6242016480932534	0.8483529806137085	0.7586924476055263	combined	Gene_programs	Celltypes	labels	combined	14	9		0.758692	0.691746
9	X_spvipes_labels_shared_s10_p8_b0f43409	0.6185257	0.9997634988381628	0.9999001499493432	0.6185456	1.0	0.9509103	0.2929274	0.0026802332400328154	0.9729179212802064	0.9062634182671362	0.6251398573965253	0.8473469848997132	0.7584641338984381	combined	Gene_programs	Celltypes	labels	combined	10	8		0.758464	0.691381
42	X_spvipes_labels_shared_s13_p8_430f754d	0.616251	1.0	1.0	0.6162698	1.0	0.96085215	0.28703728	0.0008608903021116353	0.9661718171869251	0.9119216662825476	0.6253687546600176	0.8465041637420654	0.7580500001092463	combined	Gene_programs	Celltypes	labels	combined	13	8		0.75805	0.690719
44	X_spvipes_labels_shared_s14_p10_a597a6d3	0.62585926	1.0	1.0	0.6258682	1.0	0.9518177	0.27534214	0.0006609704202977414	0.9730904593811734	0.8927669640026017	0.6187356503108024	0.8503454923629761	0.7577015555421066	combined	Gene_programs	Celltypes	labels	combined	14	10		0.757702	0.690162
24	X_spvipes_labels_shared_s12_p12_bc8e1558	0.61381096	1.0	1.0	0.61381	1.0	0.9624141	0.28812435	0.0008588152419839335	0.9642225674210957	0.9137056255386945	0.625865095312535	0.8455241918563843	0.7576605532388445	combined	Gene_programs	Celltypes	labels	combined	12	12		0.757661	0.690097
16	X_spvipes_labels_shared_s11_p15_868d9794	0.61404514	0.9997635796671461	0.9999004749344305	0.61405164	1.0	0.9573043	0.28036657	0.0006182425244592581	0.9779318215242206	0.8996800654773867	0.6231802055927134	0.845552167552548	0.756603382768614	combined	Gene_programs	Celltypes	labels	combined	11	15		0.756603	0.688407
40	X_spvipes_labels_shared_s13_p6_4801ea99	0.6078939	0.9642388910398121	0.9755710216721573	0.60799044	1.0	0.9026257	0.35099506	0.010840577114842246	0.974210475549435	0.9139335098095175	0.6305210612450641	0.8311388481200916	0.7508917333700806	combined	Gene_programs	Celltypes	labels	combined	13	6		0.750892	0.679277
82	X_spvipes_labels_shared_s6_p15_0d6febf3	0.617943	0.8463636768367503	0.8267178469874937	0.61801827	1.0	0.8699204	0.47318968	0.03956346614458021	0.9832550314403458	0.9376364368377789	0.6607130037912793	0.7818085564471303	0.7333703353847899	combined	Gene_programs	Celltypes	labels	combined	6	15		0.73337	0.651271
23	X_spvipes_labels_shared_s12_p11_02aafaac	0.6536371	0.8646491679939955	0.7201504192688447	0.6536567	1.0	0.89171857	0.454199	0.025394292818816368	0.9755451890881437	0.9414558357909439	0.6576625800419612	0.7784186839129867	0.7301162423645765	combined	Gene_programs	Celltypes	labels	combined	12	11		0.730116	0.646069
68	X_spvipes_labels_shared_s5_p12_9ff658e6	0.6622071	0.8278928807332374	0.752540519075823	0.66239756	1.0	0.7899376	0.47154507	0.029931204279403673	0.9833208138197872	0.92034304416841	0.6390155555748581	0.7810076179767962	0.724210793016021	combined	Gene_programs	Celltypes	labels	combined	5	12		0.724211	0.63663
74	X_spvipes_labels_shared_s5_p7_f4857624	0.65538275	0.8253389794695005	0.751296964921553	0.65545297	1.0	0.80304444	0.471635	0.021505814155237023	0.9863584373299495	0.921747133690785	0.6408581615109024	0.777494332699927	0.7228398642243171	combined	Gene_programs	Celltypes	labels	combined	5	7		0.72284	0.634438
76	X_spvipes_labels_shared_s5_p9_0f3c5f99	0.647299	0.8174029447281862	0.747664593036888	0.6473984	1.0	0.8082843	0.47564283	0.03765451810045449	0.9845969351566799	0.9256694174100065	0.6463695907365166	0.77195298833457	0.7217196292953487	combined	Gene_programs	Celltypes	labels	combined	5	9		0.72172	0.632648
70	X_spvipes_labels_shared_s5_p14_763aada0	0.5767048	0.585832093452096	0.5007766495138775	0.5770376	0.7924222	0.97514784	0.76479596	0.9637805682682794	0.6803087787799522	0.9984420745596452	0.8764950328719904	0.6065546582726075	0.7145308081123607	combined	Gene_programs	Celltypes	labels	combined	5	14		0.714531	0.621157
83	X_spvipes_labels_shared_s6_p5_0cec4ec5	0.61273766	0.8283229748938007	0.752261967635291	0.6130631	0.9999999	0.85139096	0.45770454	0.02582824220729212	0.9567888323392666	0.927943623707765	0.6439312400308086	0.7612771151919145	0.7143387651274722	combined	Gene_programs	Celltypes	labels	combined	6	5		0.714339	0.62085
78	X_spvipes_labels_shared_s6_p11_6808e394	0.61085093	0.8233694868976711	0.7512057364765281	0.6108998	1.0	0.8651924	0.44240203	0.016259237974057435	0.9817551487171251	0.9231394998400908	0.6457496610113939	0.7592651919221544	0.7138589795578502	combined	Gene_programs	Celltypes	labels	combined	6	11		0.713859	0.620083
7	X_spvipes_labels_shared_s10_p6_76d649f1	0.64398855	0.864328793948254	0.7191459683422738	0.6439887	1.0	0.9474777	0.27524558	0.00033968030423767203	0.9784702912930253	0.8947574441796672	0.6192581322795315	0.7742904081046205	0.7122774977745849	combined	Gene_programs	Celltypes	labels	combined	10	6		0.712277	0.617555
111	X_spvipes_labels_shared_s9_p11_bc7185b3	0.6376866	0.8634161686502638	0.7192321364854705	0.63770604	1.0	0.9508462	0.27708706	0.0006211438057876119	0.9781107720534932	0.9023450708006349	0.6218020548560921	0.7716081913387314	0.7116857367456757	combined	Gene_programs	Celltypes	labels	combined	9	11		0.711686	0.616609
6	X_spvipes_labels_shared_s10_p5_dd6eabb6	0.59566367	0.8143225015779073	0.7461395395998839	0.59569997	1.0	0.8665355	0.4636453	0.028903461097671435	0.9794116013535774	0.9272919903046253	0.6531575633908355	0.7503651347713554	0.7114821062191474	combined	Gene_programs	Celltypes	labels	combined	10	5		0.711482	0.616284
2	X_spvipes_labels_shared_s10_p12_ec7272a9	0.632496	0.8281103449919618	0.7521555663405317	0.6324945	1.0	0.9465726	0.27881435	0.0003981760816411849	0.9813015320619887	0.8930549593778719	0.6200283289434483	0.7690512839777719	0.7094421019640424	combined	Gene_programs	Celltypes	labels	combined	10	12		0.709442	0.613023
21	X_spvipes_labels_shared_s11_p9_cd0a4ede	0.6265812	0.8282370319440129	0.7511981070530767	0.62658334	1.0	0.9507314	0.2765709	0.0006017676584945135	0.9775850275807108	0.8910332794883561	0.6193044775157027	0.7665199337595009	0.7076337512619817	combined	Gene_programs	Celltypes	labels	combined	11	9		0.707634	0.610133
13	X_spvipes_labels_shared_s11_p12_7fec056c	0.6221577	0.7765540523983462	0.7219617111650242	0.62234557	0.99999994	0.776924	0.4750007	0.023772529973343823	0.9647540770228564	0.9020319636699414	0.6284966647710457	0.7486037927235077	0.7005609415425229	combined	Gene_programs	Celltypes	labels	combined	11	12		0.700561	0.598827
118	X_spvipes_labels_shared_s9_p7_275d8398	0.58920795	0.8213750692078932	0.7461931328009991	0.5891634	1.0	0.94685394	0.2758902	0.0008009066429239384	0.974293002191272	0.8818463047176698	0.615936864159653	0.7491879143695214	0.695887494285574	combined	Gene_programs	Celltypes	labels	combined	9	7		0.695887	0.591357
96	X_spvipes_labels_shared_s7_p7_cad1c45e	0.5881902	0.8168658926794277	0.747959364813247	0.58826727	1.0	0.93263084	0.27480578	0.0005393260982890769	0.9800673664622632	0.8692633855475691	0.6114613279385188	0.7482565444375303	0.6935384578379257	combined	Gene_programs	Celltypes	labels	combined	7	7		0.693538	0.587602
51	X_spvipes_labels_shared_s14_p6_b685eb5c	0.63174057	0.5927986756935711	0.414635523356288	0.63217515	0.6976781	0.99050915	0.8053219	0.9837554607990618	0.4055377275317569	0.999924101575692	0.837009650989725	0.5938056011586962	0.6910872210911078	combined	Gene_programs	Celltypes	labels	combined	14	6		0.691087	0.583684
81	X_spvipes_labels_shared_s6_p14_f208a19d	0.5614021	0.5702570347178402	0.49305480648175903	0.5616364	0.9999999	0.9361604	0.28324795	0.00033805105808548924	0.9697495879178947	0.866597440988314	0.6112186707322387	0.6372700385470793	0.6268494914211431	combined	Gene_programs	Celltypes	labels	combined	6	14		0.626849	0.481005
65	X_spvipes_labels_shared_s15_p9_edaea671	0.56474096	0.574089142797725	0.49048785238695275	0.5649851	0.802123	0.8431393	0.4706882	0.07433454138515547	0.8417776549581658	0.9016967247235197	0.6263272871430556	0.5992852115254914	0.6101020417725171	combined	Gene_programs	Celltypes	labels	combined	15	9		0.610102	0.454235
77	X_spvipes_labels_shared_s6_p10_9cd4133f	0.55555195	0.5913206887440963	0.5022581670006603	0.5557541	0.79449564	0.9375287	0.2784563	0.005025688176805254	0.8739587133825122	0.8563897899103238	0.59027185024156	0.5998761138422802	0.5960344084019922	combined	Gene_programs	Celltypes	labels	combined	6	10		0.596034	0.431749
75	X_spvipes_labels_shared_s5_p8_38123d8b	0.5320958	0.30955846596275255	0.25280851426606704	0.53228635	0.73349416	0.9348012	0.2832215	0.0002402983053181978	0.7228412028561504	0.8319720445111799	0.5546152499594198	0.4720486557312803	0.5050752934225361	combined	Gene_programs	Celltypes	labels	combined	5	8		0.505075	0.286358
72	X_spvipes_labels_shared_s5_p5_1414f5c4	0.5289866	0.29656232173059704	0.24364392506894764	0.52914834	0.7177426	0.9341831	0.28511247	0.0006188845046677203	0.6827601285345993	0.8324976239036725	0.5470344515722427	0.463216756428543	0.4967438344860229	combined	Gene_programs	Celltypes	labels	combined	5	5		0.496744	0.273041
66	X_spvipes_labels_shared_s5_p10_da124f53	0.5191849	0.3091883696073289	0.2517901604804399	0.51946485	0.6273405	0.9388502	0.28221312	0.0006417527487132186	0.5409247825053218	0.8366639211375098	0.5198587663729135	0.4453937527018189	0.4751797581702567	combined	Gene_programs	Celltypes	labels	combined	5	10		0.47518	0.238572
63	X_spvipes_labels_shared_s15_p7_b3a77737	0.5084132	0.14337743220549662	0.09906880148407103	0.5083592	0.6319847	0.8723048	0.4601914	0.02875392221533992	0.6034883808026265	0.8849436062208982	0.5699364150936226	0.37824066675897067	0.45491896609283144	combined	Gene_programs	Celltypes	labels	combined	15	7		0.454919	0.206187
85	X_spvipes_labels_shared_s6_p7_09796577	0.52481204	0.31091498140114987	0.25290356713249273	0.5251075	0.55985355	0.94056445	0.28684404	0.0016230724765506927	0.2659081620850836	0.8553304853876053	0.4700540496554363	0.4347183295912195	0.4488526176169062	combined	Gene_programs	Celltypes	labels	combined	6	7		0.448853	0.19649
50	X_spvipes_labels_shared_s14_p5_47d5cc81	0.49625474	0.0003199871287358787	0.00016663993205608506	0.496251	0.334898	0.9502692	0.75991917	0.8737810069952283	0.0030997382649397254	0.9856314256123716	0.7145401119394006	0.265578070250873	0.44516288692628403	combined	Gene_programs	Celltypes	labels	combined	14	5		0.445163	0.190592
62	X_spvipes_labels_shared_s15_p6_930481b6	0.5033567	0.11877547974028965	0.08536027642916086	0.503413	0.5425215	0.7845396	0.61859494	0.26356333689499445	0.1943559138128057	0.8613311617741465	0.5444769993817653	0.3506853899309421	0.4282020337112714	combined	Gene_programs	Celltypes	labels	combined	15	6		0.428202	0.163482
43	X_spvipes_labels_shared_s13_p9_209b3740	0.49555048	0.0003710246571258683	0.00020870152974222466	0.49555305	0.33729827	0.8884206	0.65433353	0.3899840902319247	0.0038583018011084077	0.909772839453213	0.5692738809530109	0.265796306031441	0.38718733600006894	combined	Gene_programs	Celltypes	labels	combined	13	9		0.387187	0.0979229
69	X_spvipes_labels_shared_s5_p13_24104110	0.49493155	0.00028032738726877047	0.000133469015995717	0.49493405	0.33584124	0.7363236	0.5188174	0.05525535387965115	0.0029579086577312154	0.7715302606813675	0.41697690860798337	0.26522412719294536	0.3259252397589606	combined	Gene_programs	Celltypes	labels	combined	5	13		0.325925	0
