# Supplementary material for: Integrative Learning of Disentangled Representations from Single-Cell RNA-Sequencing Datasets
Source: Comput Struct Biotechnol J. 2026 Mar 16;35(1):0015. doi: 10.34133/csbj.0015 (PMC13068006; doi:10.34133/csbj.0015)
Supplement: Supplementary 1 — Figs. S1 and S2 Tables S1 to S7 [file csbj.0015.f1.zip › Supplementary Table 2.xlsx]

## Sheet: Sheet1
	Embedding	Isolated labels	KMeans NMI	KMeans ARI	Silhouette label	cLISI	Silhouette batch	iLISI	KBET	Graph connectivity	PCR comparison	Batch correction	Bio conservation	Total	dataset	batch_key	label_key	variant	dataset_label	shared_dim	private_dim	group_label	overall_raw	overall
183	X_spvipes_labels_dataset_1_private_s15_p5_ad17dc38		0.7776294606705214	0.8621539350669072	0.63396746	0.99999976	0.98432153	0.76502645	0.9519087952684409	0.9927963607012728	0.9977262708277232	0.9383558703967187	0.8184376541301656	0.8664049406367869	Dataset 1	Celltypes	Gene_programs	labels	Dataset 1	15	5	dataset_1	0.866405	1
167	X_spvipes_labels_dataset_1_private_s14_p11_5ae579c6		0.7367392812198583	0.8292889248972123	0.69478637	0.99999964	0.97792566	0.79103804	0.9414690183851134	0.9856369893562296	0.9969096504389231	0.9385958705505428	0.8152035545724424	0.8645604809636827	Dataset 1	Celltypes	Gene_programs	labels	Dataset 1	14	11	dataset_1	0.86456	0.997252
163	X_spvipes_labels_dataset_1_private_s13_p7_8c939028		0.7862905122211028	0.8688936041896219	0.610626	0.9999995	0.9855741	0.74941885	0.9439248304783283	0.993037829334334	0.9958185681443641	0.9335548417828117	0.8164524054645281	0.8632933799918415	Dataset 1	Celltypes	Gene_programs	labels	Dataset 1	13	7	dataset_1	0.863293	0.995363
179	X_spvipes_labels_dataset_1_private_s15_p12_073138aa		0.7707690931562726	0.8566320860338346	0.6170204	0.9999994	0.99084353	0.748871	0.947309668262589	0.9921529108022695	0.9984556325132391	0.9355265668151314	0.8111052528310885	0.8608737784247056	Dataset 1	Celltypes	Gene_programs	labels	Dataset 1	15	12	dataset_1	0.860874	0.991758
139	X_spvipes_labels_dataset_1_private_s11_p5_e2cbd633		0.7332493942414897	0.8248966906812223	0.6173636	0.9999995	0.9887099	0.75190735	0.9562497846756793	0.9923547760399161	0.9976571612746115	0.9373757994456489	0.7938772950515551	0.8512766968091926	Dataset 1	Celltypes	Gene_programs	labels	Dataset 1	11	5	dataset_1	0.851277	0.977458
181	X_spvipes_labels_dataset_1_private_s15_p14_dcf7823b		0.6630568489937084	0.7643483398216729	0.62433803	0.9967183	0.9905324	0.7685529	0.952710372245958	0.9851089678387259	0.9990834454430086	0.9391976166224453	0.7621153767746156	0.8329482727137474	Dataset 1	Celltypes	Gene_programs	labels	Dataset 1	15	14	dataset_1	0.832948	0.950147
216	X_spvipes_labels_dataset_1_private_s7_p5_da1bc6f5		0.8615094563798887	0.9236008465948262	0.6205738	0.99999976	0.94902134	0.67812526	0.4905224598571603	0.9952918864181097	0.8737092745043353	0.7973340444913093	0.8514209708099401	0.8297862002824877	Dataset 1	Celltypes	Gene_programs	labels	Dataset 1	7	5	dataset_1	0.829786	0.945435
173	X_spvipes_labels_dataset_1_private_s14_p6_82828ebf		0.7567134717940646	0.8437181755556252	0.6436696	0.99999976	0.93343437	0.6947074	0.47621646938269924	0.9935220493539807	0.8248466740215508	0.7845453907168682	0.8110252535465594	0.8004333084146829	Dataset 1	Celltypes	Gene_programs	labels	Dataset 1	14	6	dataset_1	0.800433	0.901696
202	X_spvipes_labels_dataset_1_private_s6_p13_fe63bb51		0.7769588979761729	0.8594654177890843	0.61883926	0.99999964	0.9540844	0.66703486	0.44318690955158246	0.9921916978999874	0.8258266860018603	0.7764649108482788	0.8138158055133511	0.7988754476473222	Dataset 1	Celltypes	Gene_programs	labels	Dataset 1	6	13	dataset_1	0.798875	0.899375
219	X_spvipes_labels_dataset_1_private_s7_p8_edc1b3af		0.7864582121463822	0.8666441357905439	0.60569364	0.9999995	0.9604172	0.64314836	0.39740072725646963	0.9939230977082688	0.8358405141915832	0.7661459825697287	0.8146988773561263	0.7952777194415672	Dataset 1	Celltypes	Gene_programs	labels	Dataset 1	7	8	dataset_1	0.795278	0.894014
125	X_spvipes_labels_dataset_1_private_s10_p13_4076d237		0.4757012383494258	0.58184368625717	0.66356874	0.92085814	0.98097634	0.79431605	0.9516489651608095	0.9517011423736429	0.9975995558926258	0.9352484119944977	0.6604929511223521	0.7703951354712103	Dataset 1	Celltypes	Gene_programs	labels	Dataset 1	10	13	dataset_1	0.770395	0.856937
147	X_spvipes_labels_dataset_1_private_s12_p13_5ecaee20		0.09346810236809507	0.12670406684328694	0.63200045	0.99999964	0.9838226	0.7650852	0.9475134484501764	0.9913471990610347	0.9972685745672938	0.937007405313528	0.46304306447577337	0.6526288008108752	Dataset 1	Celltypes	Gene_programs	labels	Dataset 1	12	13	dataset_1	0.652629	0.681455
195	X_spvipes_labels_dataset_1_private_s5_p6_a559b3ef		0.12101992084415891	0.16296802780606234	0.61616915	0.9999995	0.977201	0.73960185	0.8946388685894151	0.9907441688551435	0.9871108009461972	0.9178593347710466	0.4750391566142689	0.65216722787698	Dataset 1	Celltypes	Gene_programs	labels	Dataset 1	5	6	dataset_1	0.652167	0.680767
187	X_spvipes_labels_dataset_1_private_s15_p9_93080bad		0.8238709206095605	0.8953528643122642	0.6146468	0.99999976	0.8200548	0.02178368	0.0	0.9929974096412222	0	0.3669671777366551	0.8334675847287625	0.6468674219319195	Dataset 1	Celltypes	Gene_programs	labels	Dataset 1	15	9	dataset_1	0.646867	0.67287
224	X_spvipes_labels_dataset_1_private_s8_p13_4ee6c9b3		0.04630852042508753	0.06343193363761372	0.61827147	0.9999995	0.986653	0.76490664	0.945536851549198	0.990021278937397	0.9978203712015412	0.9369876233646659	0.43200286182385705	0.6339967664401807	Dataset 1	Celltypes	Gene_programs	labels	Dataset 1	8	13	dataset_1	0.633997	0.653691
177	X_spvipes_labels_dataset_1_private_s15_p10_8a6ea9fe		0.23613542745340788	0.30734356098038823	0.59023404	0.5593518	0.9807111	0.7946464	0.9601008975746388	0.9229941291610484	0.9974338853095749	0.9311772793725535	0.4232662078800097	0.6264306364770272	Dataset 1	Celltypes	Gene_programs	labels	Dataset 1	15	10	dataset_1	0.626431	0.642417
169	X_spvipes_labels_dataset_1_private_s14_p13_1655e562		0.00024509529927705883	0.0002995069260055572	0.66845	0.99999976	0.9789632	0.7918565	0.9386917114192205	0.9868851020565181	0.9976581463420728	0.9388109247638553	0.417248590427155	0.6258735241618352	Dataset 1	Celltypes	Gene_programs	labels	Dataset 1	14	13	dataset_1	0.625874	0.641587
156	X_spvipes_labels_dataset_1_private_s13_p11_0565fa05		0.013874184629544263	0.019126638005455717	0.63108665	0.99999976	0.9853277	0.7641351	0.9413779103507319	0.9936429585914464	0.9979530481964018	0.936487352015973	0.4160218079317374	0.6242080255654316	Dataset 1	Celltypes	Gene_programs	labels	Dataset 1	13	11	dataset_1	0.624208	0.639105
158	X_spvipes_labels_dataset_1_private_s13_p13_1a0f93f6		0.0035966436167184698	0.004931551291614208	0.6351064	0.99999976	0.98266786	0.7622814	0.9472543673454887	0.9943256620439944	0.9965509511774913	0.9366160642774574	0.4109085853109836	0.6211915768975731	Dataset 1	Celltypes	Gene_programs	labels	Dataset 1	13	13	dataset_1	0.621192	0.63461
201	X_spvipes_labels_dataset_1_private_s6_p12_78760668		0.007829093504181046	0.010791329563909203	0.62794346	0.99999976	0.9777621	0.76328874	0.9318821516085518	0.9939255466013601	0.9934581806742634	0.9320633436616618	0.41164091020561355	0.6198098835880328	Dataset 1	Celltypes	Gene_programs	labels	Dataset 1	6	12	dataset_1	0.61981	0.632552
215	X_spvipes_labels_dataset_1_private_s7_p15_f6faab0a		0.0019166130705277474	0.0025806464884492826	0.6071003	0.993093	0.980809	0.7649511	0.9337216006264284	0.9825719729031663	0.9952460966319462	0.9314599506720176	0.4011726453159604	0.6132875674583833	Dataset 1	Celltypes	Gene_programs	labels	Dataset 1	7	15	dataset_1	0.613288	0.622833
228	X_spvipes_labels_dataset_1_private_s8_p6_9f27ab5b		0.004998962444982215	0.006873288717000362	0.60086805	0.99999905	0.9780771	0.7437907	0.9058510694731461	0.9916699735361469	0.9863321645547708	0.921144201464595	0.40318483594284704	0.6103685821515462	Dataset 1	Celltypes	Gene_programs	labels	Dataset 1	8	6	dataset_1	0.610369	0.618483
209	X_spvipes_labels_dataset_1_private_s6_p9_96af2a13		0.00401886117676575	0.005527191998781001	0.58742005	0.997741	0.9805747	0.7309917	0.884988834320571	0.993402422870039	0.9853181295089309	0.9150551669822422	0.3986767708670145	0.6052281293131055	Dataset 1	Celltypes	Gene_programs	labels	Dataset 1	6	9	dataset_1	0.605228	0.610823
235	X_spvipes_labels_dataset_1_private_s9_p13_244f00ee		0.0002583566145348274	0.0003175453686916619	0.5896024	0.9363308	0.98373955	0.76934767	0.9577482073045805	0.9729171924552429	0.9971497753241175	0.9361804914529455	0.3816272770161542	0.6034485627908707	Dataset 1	Celltypes	Gene_programs	labels	Dataset 1	9	13	dataset_1	0.603449	0.608172
230	X_spvipes_labels_dataset_1_private_s8_p8_43ef250b		0.0021419221515639026	0.0029291822930111572	0.5679794	0.87858176	0.97838473	0.7436962	0.8996617295560512	0.9775865189394153	0.9852535739138379	0.9169165536755866	0.3629080655369937	0.5845114607924309	Dataset 1	Celltypes	Gene_programs	labels	Dataset 1	8	8	dataset_1	0.584511	0.579954
159	X_spvipes_labels_dataset_1_private_s13_p14_48047352		0.028096416412904033	0.0386585104458736	0.59994525	0.7052727	0.9701208	0.7919314	0.9405878128225689	0.9327135396552109	0.9914159928028841	0.9253539047327075	0.3429932121481585	0.5759374891819781	Dataset 1	Celltypes	Gene_programs	labels	Dataset 1	13	14	dataset_1	0.575937	0.567178
161	X_spvipes_labels_dataset_1_private_s13_p5_bd4f548e		0.023731808230289756	0.032671276021168226	0.5480993	0.6559925	0.98515844	0.7314341	0.9018927114061028	0.9712200318003669	0.9880910995111017	0.9155592785990564	0.3151237178974287	0.5552979421780798	Dataset 1	Celltypes	Gene_programs	labels	Dataset 1	13	5	dataset_1	0.555298	0.536423
141	X_spvipes_labels_dataset_1_private_s11_p7_93cd9fe4		0.027248399983963376	0.03749565335632799	0.5601845	0.60298467	0.98306453	0.7664509	0.9388785540382847	0.9556180043449324	0.9942962447285608	0.9276616434699507	0.30697829973109947	0.5552516372266401	Dataset 1	Celltypes	Gene_programs	labels	Dataset 1	11	7	dataset_1	0.555252	0.536354
175	X_spvipes_labels_dataset_1_private_s14_p8_632e30f5		0.10439679482908476	0.13866564496517525	0.5550114	0.3358612	0.97629726	0.7901434	0.9427158123555028	0.9184920335693747	0.9925377396491226	0.9240372431066213	0.28348375937216425	0.5397051528659471	Dataset 1	Celltypes	Gene_programs	labels	Dataset 1	14	8	dataset_1	0.539705	0.513188
178	X_spvipes_labels_dataset_1_private_s15_p11_0cb77173		0.0002572152941652397	0.00030873024181656743	0.5763068	0.5413084	0.98070633	0.7886226	0.9470289320143365	0.9194007413486114	0.9957555734692991	0.926302839733576	0.2795452921167225	0.5382483111634639	Dataset 1	Celltypes	Gene_programs	labels	Dataset 1	15	11	dataset_1	0.538248	0.511018
171	X_spvipes_labels_dataset_1_private_s14_p15_4948e169		0.047307210450397284	0.06453181387699221	0.5596234	0.41631842	0.980719	0.7918242	0.9446074487745648	0.9189082417380372	0.9933633136598197	0.9258844392164424	0.27194521529033583	0.5335209048607784	Dataset 1	Celltypes	Gene_programs	labels	Dataset 1	14	15	dataset_1	0.533521	0.503973
200	X_spvipes_labels_dataset_1_private_s6_p11_302351bd		0.10144119894968175	0.13639642670437802	0.6089109	0.95182943	0.91251075	0.59946275	0.1691814761781879	0.9749644865151896	0.5550518574288222	0.642234264074794	0.44964449433275017	0.5266804022295677	Dataset 1	Celltypes	Gene_programs	labels	Dataset 1	6	11	dataset_1	0.52668	0.49378
124	X_spvipes_labels_dataset_1_private_s10_p12_a5246716		0.00036292692058368444	0.00046425158229655814	0.5442039	0.46226144	0.9853372	0.7693343	0.9486971446885282	0.9587916855700049	0.9967048929908149	0.9317730593776528	0.2518231235804167	0.5238030978993111	Dataset 1	Celltypes	Gene_programs	labels	Dataset 1	10	12	dataset_1	0.523803	0.489493
152	X_spvipes_labels_dataset_1_private_s12_p7_f631b02b		7.563044077008729e-05	6.604963809335066e-05	0.5362745	0.3981712	0.98245955	0.76298857	0.9436101109034228	0.9611230836213029	0.9948241528731104	0.9290010919771259	0.2336468398166595	0.511788540680846	Dataset 1	Celltypes	Gene_programs	labels	Dataset 1	12	7	dataset_1	0.511789	0.47159
232	X_spvipes_labels_dataset_1_private_s9_p10_621c9d49		0.025551983102099145	0.0349217140591664	0.52420366	0.21881557	0.98876345	0.7705953	0.9532894910810137	0.9774621112832477	0.9978622049048084	0.9375945141927666	0.20087323009361535	0.4955617437332759	Dataset 1	Celltypes	Gene_programs	labels	Dataset 1	9	10	dataset_1	0.495562	0.447411
237	X_spvipes_labels_dataset_1_private_s9_p15_f91693a8		0.001460114083719576	0.001984309805874834	0.528337	0.22727966	0.98376155	0.77806807	0.9530364741570436	0.9532034346282761	0.9969301063535826	0.9329999259556369	0.18976527219401726	0.48705913369866516	Dataset 1	Celltypes	Gene_programs	labels	Dataset 1	9	15	dataset_1	0.487059	0.434741
151	X_spvipes_labels_dataset_1_private_s12_p6_4c39e83f		0.02386542836019985	0.03284622541873247	0.5128227	0.108519316	0.9829292	0.78780603	0.9361876508255762	0.9683716905574544	0.9960333890588313	0.9342655988532649	0.16951341428110545	0.4754142881099693	Dataset 1	Celltypes	Gene_programs	labels	Dataset 1	12	6	dataset_1	0.475414	0.417389
234	X_spvipes_labels_dataset_1_private_s9_p12_faa35733		0.0031263549755493397	0.00428429659854698	0.5034298	0.17763805	0.9637923	0.79054546	0.9471974595364471	0.9588994174303607	0.9903190811415229	0.9301507491473009	0.17211961898445122	0.47533207104959113	Dataset 1	Celltypes	Gene_programs	labels	Dataset 1	9	12	dataset_1	0.475332	0.417267
126	X_spvipes_labels_dataset_1_private_s10_p14_679a0ae9		0.008052039536285516	0.011027403163659124	0.5117423	0.1396513	0.9821911	0.76367474	0.9397816929718816	0.9900981534490922	0.9938499090786221	0.933919115467595	0.16761825876439504	0.47413860144567505	Dataset 1	Celltypes	Gene_programs	labels	Dataset 1	10	14	dataset_1	0.474139	0.415489
129	X_spvipes_labels_dataset_1_private_s10_p6_4e2d4728		0.0005194218422137967	0.0006739574157264918	0.5143303	0.16747212	0.97621226	0.7634568	0.9291978426521663	0.9863597626600193	0.9898905276900397	0.929023443510235	0.17074895771712637	0.47405875203436987	Dataset 1	Celltypes	Gene_programs	labels	Dataset 1	10	6	dataset_1	0.474059	0.41537
196	X_spvipes_labels_dataset_1_private_s5_p7_1d25fc90		0.0187233457764205	0.025745583635238056	0.5176497	0.13638973	0.96530914	0.7882912	0.9150196716083602	0.9620958383769949	0.9780071847509346	0.9217446107398605	0.17462709298771842	0.47347410008857527	Dataset 1	Celltypes	Gene_programs	labels	Dataset 1	5	7	dataset_1	0.473474	0.414498
220	X_spvipes_labels_dataset_1_private_s7_p9_4c87a30b		0.013189404904783817	0.018180300021222884	0.50814784	0.087519646	0.98481977	0.7961123	0.9587421699882683	0.9890599523494641	0.9971102650222707	0.9451688912369542	0.15675929658710774	0.4721231344470464	Dataset 1	Celltypes	Gene_programs	labels	Dataset 1	7	9	dataset_1	0.472123	0.412485
155	X_spvipes_labels_dataset_1_private_s13_p10_05f01c99		0.001466953378163005	0.001969983185676373	0.513395	0.16053867	0.9773624	0.75664043	0.9013464328575684	0.9816841390221838	0.9883630961989995	0.9210792993353548	0.16934265534743415	0.4700373129426024	Dataset 1	Celltypes	Gene_programs	labels	Dataset 1	13	10	dataset_1	0.470037	0.409377
225	X_spvipes_labels_dataset_1_private_s8_p14_dc0cd87d		0.006477802094635379	0.008874236986137159	0.5053064	0.10127568	0.9752823	0.7933943	0.9539153628340902	0.9433416579286101	0.9988589104377845	0.932958513960739	0.15548353606013302	0.46647352722037544	Dataset 1	Celltypes	Gene_programs	labels	Dataset 1	8	14	dataset_1	0.466474	0.404067
150	X_spvipes_labels_dataset_1_private_s12_p5_cb39d9cc		0.0004516677877750837	0.0005863907207399365	0.5062161	0.10779357	0.98084545	0.7668464	0.9351410535210638	0.9944455217558497	0.9923086136552858	0.9339174117335836	0.15376193421807877	0.4658241252242807	Dataset 1	Celltypes	Gene_programs	labels	Dataset 1	12	5	dataset_1	0.465824	0.403099
212	X_spvipes_labels_dataset_1_private_s7_p12_24ef1e45		0.0002581648961948008	0.0003087927212710134	0.5050073	0.10065341	0.98493516	0.7647034	0.9425184540938665	0.9920763861324444	0.9969228255485079	0.93623124464178	0.15155692354457184	0.4654266519834551	Dataset 1	Celltypes	Gene_programs	labels	Dataset 1	7	12	dataset_1	0.465427	0.402507
174	X_spvipes_labels_dataset_1_private_s14_p7_b2a6ce2e		0.0007394762201573668	0.0009860342616462192	0.50585616	0.08404374	0.98309684	0.7946079	0.9439882564044451	0.9864074124184483	0.9979833068874071	0.941216738287812	0.1479063520142955	0.4652305065237021	Dataset 1	Celltypes	Gene_programs	labels	Dataset 1	14	7	dataset_1	0.465231	0.402215
206	X_spvipes_labels_dataset_1_private_s6_p6_faffd995		2.447600161092544e-07	-3.992381479569753e-05	0.50707823	0.08553386	0.97647095	0.788327	0.9531116335301197	0.9879706030727052	0.9937930263298899	0.9399346377763622	0.14814310216795334	0.46485971641131696	Dataset 1	Celltypes	Gene_programs	labels	Dataset 1	6	6	dataset_1	0.46486	0.401662
148	X_spvipes_labels_dataset_1_private_s12_p14_e827fc58		0.007490563115757315	0.010327291054257823	0.5066075	0.08383918	0.97273856	0.79006517	0.9291329793780139	0.990904798101981	0.9827157793091675	0.9331114699485307	0.15206612628797955	0.46448426375220003	Dataset 1	Celltypes	Gene_programs	labels	Dataset 1	12	14	dataset_1	0.464484	0.401103
168	X_spvipes_labels_dataset_1_private_s14_p12_dfa2aa26		0.0026157970998010927	0.003584702775792557	0.50297344	0.06618893	0.9818259	0.7974609	0.9583809582573086	0.9931206511578223	0.9953748101457559	0.945232656196113	0.14384071716250194	0.4643974927759464	Dataset 1	Celltypes	Gene_programs	labels	Dataset 1	14	12	dataset_1	0.464397	0.400973
189	X_spvipes_labels_dataset_1_private_s5_p11_24812c22		0.0034360052076475305	0.004718151483121245	0.5056488	0.09133327	0.975376	0.77338946	0.9322597105283978	0.9860284753660661	0.9930809124484277	0.9320269133880608	0.1512840546384286	0.46358119813828147	Dataset 1	Celltypes	Gene_programs	labels	Dataset 1	5	11	dataset_1	0.463581	0.399757
134	X_spvipes_labels_dataset_1_private_s11_p11_832d6468		0.001310792270212764	0.0017595829955296854	0.5038569	0.07236934	0.9824845	0.7916627	0.9414634605844696	0.9940048700061466	0.9959328939308123	0.9411096993262827	0.1448241524254444	0.4633383711857798	Dataset 1	Celltypes	Gene_programs	labels	Dataset 1	11	11	dataset_1	0.463338	0.399395
132	X_spvipes_labels_dataset_1_private_s10_p9_9bbc05b3		0.002278293895719296	0.0031163101914424285	0.50200635	0.06417251	0.9846612	0.792429	0.9496559473649172	0.9950493682594379	0.9969136610132292	0.9437418336957419	0.1428933655918359	0.4632327528333984	Dataset 1	Celltypes	Gene_programs	labels	Dataset 1	10	9	dataset_1	0.463233	0.399238
154	X_spvipes_labels_dataset_1_private_s12_p9_e78482ef		0.0005254020169649197	0.0006871593153835565	0.50184935	0.079962015	0.9857193	0.76786685	0.9501695087517867	0.996460209257785	0.9966295432459803	0.9393690868626215	0.14575598244944302	0.46320122421471444	Dataset 1	Celltypes	Gene_programs	labels	Dataset 1	12	9	dataset_1	0.463201	0.399191
204	X_spvipes_labels_dataset_1_private_s6_p15_516bf1d5		6.538376788664418e-05	5.1601262715512244e-05	0.50319505	0.07002425	0.98333406	0.7949542	0.9420521926235557	0.9933635191583645	0.9962430887495174	0.9419894091465097	0.1433340710867521	0.46279620631065516	Dataset 1	Celltypes	Gene_programs	labels	Dataset 1	6	15	dataset_1	0.462796	0.398587
143	X_spvipes_labels_dataset_1_private_s11_p9_9eeb07d1		0.0010009296355675806	0.0013486337975180502	0.5014981	0.063414216	0.9814735	0.79393876	0.9496801577180443	0.9964182735832356	0.9951888344537968	0.943339917369155	0.14181547065410882	0.4624252493401273	Dataset 1	Celltypes	Gene_programs	labels	Dataset 1	11	9	dataset_1	0.462425	0.398035
122	X_spvipes_labels_dataset_1_private_s10_p10_9889a083		0.00037336360374380244	0.0004750011659846813	0.50133497	0.059674144	0.97933877	0.79532576	0.9538902195693094	0.9959759892381385	0.9974950848058558	0.9444051629661299	0.1404643684474904	0.4620406862549462	Dataset 1	Celltypes	Gene_programs	labels	Dataset 1	10	10	dataset_1	0.462041	0.397462
221	X_spvipes_labels_dataset_1_private_s8_p10_e23e99fa		0.002160983698877329	0.0029469116334780144	0.5013082	0.060041428	0.98200464	0.7920587	0.9453898849002107	0.996981700393712	0.9962198160946939	0.9425309500317516	0.14161438142204757	0.4619810088659292	Dataset 1	Celltypes	Gene_programs	labels	Dataset 1	8	10	dataset_1	0.461981	0.397373
146	X_spvipes_labels_dataset_1_private_s12_p12_77e3cd3f		0.0001340833720165284	0.0001474109681982477	0.50291085	0.085968494	0.97731555	0.7641392	0.9341074716298328	0.9958975987450058	0.988764538962453	0.9320448659668846	0.14729021029693723	0.4611920725649162	Dataset 1	Celltypes	Gene_programs	labels	Dataset 1	12	12	dataset_1	0.461192	0.396197
123	X_spvipes_labels_dataset_1_private_s10_p11_5a534fcd		4.4752375100725594e-05	2.3647613474420656e-05	0.5002053	0.057165504	0.9852067	0.7901217	0.9481300278269407	0.9951714436364709	0.9984117806426124	0.9434083299713757	0.1393597954717684	0.46097920927161135	Dataset 1	Celltypes	Gene_programs	labels	Dataset 1	10	11	dataset_1	0.460979	0.39588
210	X_spvipes_labels_dataset_1_private_s7_p10_493d57c6		0.0005762384065212849	0.0007579483742852012	0.5008926	0.06415641	0.9783922	0.78770113	0.9424514917684929	0.9921895988487663	0.9945341689768032	0.9390537027366836	0.1415957948536565	0.4605789580068674	Dataset 1	Celltypes	Gene_programs	labels	Dataset 1	7	10	dataset_1	0.460579	0.395283
203	X_spvipes_labels_dataset_1_private_s6_p14_d787045a		0.004544362593807912	0.006232941390992746	0.504671	0.07341552	0.96794975	0.788496	0.925075079304617	0.9890999055867492	0.9819553566031152	0.9305152213979563	0.14721594984606895	0.46053565846682387	Dataset 1	Celltypes	Gene_programs	labels	Dataset 1	6	14	dataset_1	0.460536	0.395219
222	X_spvipes_labels_dataset_1_private_s8_p11_854396ff		4.614414899324067e-05	2.106648191088225e-05	0.5002247	0.057842612	0.98446393	0.7876072	0.9400260769538611	0.9981907927683695	0.9974480653436061	0.9415472116378012	0.13953363310206196	0.46033906451635764	Dataset 1	Celltypes	Gene_programs	labels	Dataset 1	8	11	dataset_1	0.460339	0.394926
211	X_spvipes_labels_dataset_1_private_s7_p11_59b52e26		0.005433552837853505	0.007474771775301002	0.50403446	0.069924355	0.9675008	0.7893939	0.9223187270379021	0.9927177369802267	0.9817963719206002	0.9307455087236954	0.14671678468932225	0.46032827430307155	Dataset 1	Celltypes	Gene_programs	labels	Dataset 1	7	11	dataset_1	0.460328	0.39491
213	X_spvipes_labels_dataset_1_private_s7_p13_d0b7a716		0.001854645896650647	0.0025071749983144745	0.50415987	0.07450819	0.9704266	0.7883918	0.9275116437092226	0.988296526124649	0.985786137179695	0.9320825389997592	0.14575746970337844	0.46028749742193076	Dataset 1	Celltypes	Gene_programs	labels	Dataset 1	7	13	dataset_1	0.460287	0.394849
127	X_spvipes_labels_dataset_1_private_s10_p15_f04e94dd		0.0073824153211811665	0.009986361672333103	0.50565434	0.13472104	0.97102845	0.7620686	0.8432712049587987	0.9504699386970795	0.9915492025821208	0.9036774845308029	0.16443603818529873	0.4601326167235004	Dataset 1	Celltypes	Gene_programs	labels	Dataset 1	10	15	dataset_1	0.460133	0.394618
136	X_spvipes_labels_dataset_1_private_s11_p13_73c33814		0.0010491966502611787	0.0014154308735532242	0.5008657	0.089261055	0.967847	0.77349985	0.9421212540001502	0.961018804829777	0.9914835451926948	0.927194088022542	0.14814784509430198	0.45976634226559804	Dataset 1	Celltypes	Gene_programs	labels	Dataset 1	11	13	dataset_1	0.459766	0.394073
133	X_spvipes_labels_dataset_1_private_s11_p10_3d43c85d		6.325570026351303e-05	4.8520467539955545e-05	0.5000771	0.070216656	0.9675913	0.78981304	0.9445303428608405	0.9845872434748855	0.9895631557742481	0.9352170139005104	0.142601390077336	0.45964763960660576	Dataset 1	Celltypes	Gene_programs	labels	Dataset 1	11	10	dataset_1	0.459648	0.393896
140	X_spvipes_labels_dataset_1_private_s11_p6_a7bea8f0		5.532051312995408e-05	3.673197971173658e-05	0.50003976	0.057013273	0.97681737	0.7929034	0.9374895484741284	0.997786479223293	0.9927618702695294	0.9395517381474674	0.13928627050751066	0.4593924575634934	Dataset 1	Celltypes	Gene_programs	labels	Dataset 1	11	6	dataset_1	0.459392	0.393515
186	X_spvipes_labels_dataset_1_private_s15_p8_4914fc7b		0.0003814167162760154	0.0004898672397412196	0.5028405	0.06606078	0.9708066	0.7941246	0.9302280427386523	0.9956125618420009	0.9825210187796846	0.9346585650590304	0.14244314609657877	0.4593293136815595	Dataset 1	Celltypes	Gene_programs	labels	Dataset 1	15	8	dataset_1	0.459329	0.393421
231	X_spvipes_labels_dataset_1_private_s8_p9_5f698f7d		6.788905179202423e-05	5.4643771081813626e-05	0.50059474	0.058734894	0.9780555	0.78924966	0.9296981553978412	0.9938825614012001	0.992504456658792	0.9366780618369525	0.13986304044181772	0.45858904899987163	Dataset 1	Celltypes	Gene_programs	labels	Dataset 1	8	9	dataset_1	0.458589	0.392318
198	X_spvipes_labels_dataset_1_private_s5_p9_aea8b646		0.0007426368486610831	0.0009708933697768314	0.50075686	0.05685568	0.969353	0.78741467	0.9446648959312431	0.9828127418524873	0.9945624002428005	0.9357615575625816	0.13983151713903635	0.4582035333084544	Dataset 1	Celltypes	Gene_programs	labels	Dataset 1	5	9	dataset_1	0.458204	0.391744
217	X_spvipes_labels_dataset_1_private_s7_p6_edab157a		0.012825216068298995	0.01764117454887052	0.6066757	0.99999976	0.9317107	0.44541693	0.0	0.993682678600818	0.285891811760762	0.5313404275522965	0.4092854591626618	0.45810744651851565	Dataset 1	Celltypes	Gene_programs	labels	Dataset 1	7	6	dataset_1	0.458107	0.391601
182	X_spvipes_labels_dataset_1_private_s15_p15_4b16b67e		0.00561660932809561	0.007728063796555777	0.5034858	0.067101	0.96139026	0.7836485	0.9135066962195802	0.9962977141876401	0.9758863127712571	0.9261458941931906	0.14598286842497693	0.4580480787322624	Dataset 1	Celltypes	Gene_programs	labels	Dataset 1	15	15	dataset_1	0.458048	0.391512
180	X_spvipes_labels_dataset_1_private_s15_p13_a3af4791		0.0010173881025008298	0.0013666799784827017	0.50185275	0.061571598	0.9695254	0.78574324	0.9257942375757482	0.9966999286814955	0.9831654842064625	0.9321856448449385	0.14145210422804008	0.45774552047479944	Dataset 1	Celltypes	Gene_programs	labels	Dataset 1	15	13	dataset_1	0.457746	0.391061
149	X_spvipes_labels_dataset_1_private_s12_p15_1eebf47e		0.0013170595352930544	0.0017865334370813426	0.50128037	0.060399055	0.97038174	0.7904217	0.9169044705981619	0.9970621899380658	0.9845511872716769	0.9318642617765468	0.1411957539569379	0.45746315708478147	Dataset 1	Celltypes	Gene_programs	labels	Dataset 1	12	15	dataset_1	0.457463	0.390641
229	X_spvipes_labels_dataset_1_private_s8_p7_32f79182		0.0005554369807487104	0.0007309074219998519	0.5005668	0.05960548	0.97010636	0.78671885	0.9217521516505941	0.9953297406041738	0.9827027896208892	0.9313219781079194	0.1403646510525838	0.4567475818747181	Dataset 1	Celltypes	Gene_programs	labels	Dataset 1	8	7	dataset_1	0.456748	0.389574
145	X_spvipes_labels_dataset_1_private_s12_p11_831c9db2		0.00034589969075699727	0.0004356257335208635	0.5002575	0.06938839	0.9707557	0.7568749	0.8980691462715551	0.997666502897481	0.9794355631604111	0.9205603655127644	0.14260685176927748	0.45378825726667227	Dataset 1	Celltypes	Gene_programs	labels	Dataset 1	12	11	dataset_1	0.453788	0.385165
236	X_spvipes_labels_dataset_1_private_s9_p14_1fb3a59e		2.8914205720229085e-05	-1.6189725137009168e-06	0.50000083	0.06695509	0.97897494	0.7831608	0.9441932702189231	0.9039119266094987	0.9984707046357408	0.9217423291118022	0.1417458048168313	0.4537444145348197	Dataset 1	Celltypes	Gene_programs	labels	Dataset 1	9	14	dataset_1	0.453744	0.385099
137	X_spvipes_labels_dataset_1_private_s11_p14_b77281a9		2.752766156588982e-05	-1.8269389395311688e-06	0.50003386	0.057927847	0.9613491	0.7771957	0.9112583532196842	0.9770956519242353	0.9789480859841371	0.9211693825734507	0.13949685076735702	0.4521658634897945	Dataset 1	Celltypes	Gene_programs	labels	Dataset 1	11	14	dataset_1	0.452166	0.382747
241	X_spvipes_labels_dataset_1_private_s9_p8_1eea50d1		0.00010938128238052509	0.00011141441349144936	0.5000964	0.05592954	0.97460663	0.7899382	0.9423324483543347	0.9042566957725602	0.9966674628423215	0.9215602903193194	0.13906167949857584	0.45206112382687325	Dataset 1	Celltypes	Gene_programs	labels	Dataset 1	9	8	dataset_1	0.452061	0.382591
214	X_spvipes_labels_dataset_1_private_s7_p14_770a36c1		0.00016938079657404878	0.0001963049769932628	0.5002106	0.061365724	0.9812946	0.76999354	0.9564947599000261	0.8767217111320434	0.9988517781575912	0.9166712849545092	0.14048549814837077	0.4509598128708262	Dataset 1	Celltypes	Gene_programs	labels	Dataset 1	7	14	dataset_1	0.45096	0.38095
160	X_spvipes_labels_dataset_1_private_s13_p15_6d68d049		0.0011367907290964954	0.001534558011407102	0.5038567	0.06901288	0.9500561	0.7699964	0.8722591282360406	0.9946908386494828	0.9603631265104189	0.909473114818715	0.14388523690150315	0.4501203880683879	Dataset 1	Celltypes	Gene_programs	labels	Dataset 1	13	15	dataset_1	0.45012	0.379699
157	X_spvipes_labels_dataset_1_private_s13_p12_eff05408		0.00043938591459429747	0.000570449791699733	0.5003659	0.063550234	0.9683094	0.78833175	0.9419814986515669	0.8654132022495713	0.9913065894020286	0.9110684879648081	0.14123149561537812	0.4491662925551501	Dataset 1	Celltypes	Gene_programs	labels	Dataset 1	13	12	dataset_1	0.449166	0.378278
223	X_spvipes_labels_dataset_1_private_s8_p12_a53bb404		4.1345117721522734e-05	1.6999232133979652e-05	0.50004464	0.06001973	0.94422495	0.7774341	0.9316658928250878	0.8605091448276152	0.9789733183087156	0.8985614840508653	0.14003067993759968	0.443443001582906	Dataset 1	Celltypes	Gene_programs	labels	Dataset 1	8	12	dataset_1	0.443443	0.369749
170	X_spvipes_labels_dataset_1_private_s14_p14_eeb250a6		1.2367328417745653e-05	-2.1867437689330145e-05	0.6071106	0.99999976	0.92341495	0.46744186	0.0	0.9940038204805361	0.10196012700227104	0.4973641380683388	0.401775220254283	0.44001078737990534	Dataset 1	Celltypes	Gene_programs	labels	Dataset 1	14	14	dataset_1	0.440011	0.364635
130	X_spvipes_labels_dataset_1_private_s10_p7_bad05fe3		0.00164786676518706	0.002238199460059487	0.50486904	0.112151146	0.96642303	0.7101255	0.6743056474610304	0.9920731209416561	0.9294603210640493	0.8544775140908569	0.1552265639968405	0.4349269440344471	Dataset 1	Celltypes	Gene_programs	labels	Dataset 1	10	7	dataset_1	0.434927	0.35706
142	X_spvipes_labels_dataset_1_private_s11_p8_56b879e8		7.105623056688791e-05	5.777951800143533e-05	0.50000083	0.055235863	0.97566617	0.7970171	0.9484849424042372	0.6626040134947744	0.9948482544228912	0.8757240946293828	0.1388413832363822	0.43359446779358246	Dataset 1	Celltypes	Gene_programs	labels	Dataset 1	11	8	dataset_1	0.433594	0.355074
242	X_spvipes_labels_dataset_1_private_s9_p9_5d325830		1.4122809428929449e-05	-1.9763327799176566e-05	0.5007806	0.07498908	0.95360136	0.7320422	0.6944545049176494	0.9968199050073074	0.9238952303393093	0.8601626387996184	0.14394100558467135	0.4304296588706502	Dataset 1	Celltypes	Gene_programs	labels	Dataset 1	9	9	dataset_1	0.43043	0.350358
208	X_spvipes_labels_dataset_1_private_s6_p8_8692534d		1.660036932183595e-05	-1.765812314920748e-05	0.510474	0.1377759	0.95473254	0.7152437	0.6123019937125382	0.9874378003829758	0.8849509556082823	0.8309333968279663	0.1620622166072661	0.4296106886955462	Dataset 1	Celltypes	Gene_programs	labels	Dataset 1	6	8	dataset_1	0.429611	0.349138
176	X_spvipes_labels_dataset_1_private_s14_p9_010f4f70		0.0027056050744245054	0.0037019256966757505	0.5023281	0.06786919	0.9693055	0.78998923	0.9469864984101759	0.5248151714135759	0.9938939722651372	0.8449980780790327	0.14415120374818735	0.42448995348052554	Dataset 1	Celltypes	Gene_programs	labels	Dataset 1	14	9	dataset_1	0.42449	0.341508
190	X_spvipes_labels_dataset_1_private_s5_p12_2e1ce32b		0.000572372353130064	0.0007534055891325617	0.50071144	0.06944585	0.969782	0.625523	0.627760184330904	0.9791498262076289	0.9986871844134732	0.8401804321849813	0.14287076686181688	0.42179463299108266	Dataset 1	Celltypes	Gene_programs	labels	Dataset 1	5	12	dataset_1	0.421795	0.337491
138	X_spvipes_labels_dataset_1_private_s11_p15_5b1e9205		0.0022265436498453703	0.003044375605394418	0.50364506	0.089672804	0.94627726	0.70642155	0.5314351902516536	0.9943659651231497	0.8646222286947646	0.8086244278667699	0.14964719639515456	0.4132380889838007	Dataset 1	Celltypes	Gene_programs	labels	Dataset 1	11	15	dataset_1	0.413238	0.324741
184	X_spvipes_labels_dataset_1_private_s15_p6_f52f3f4d		2.0676905476209412e-10	-2.5617034480045876e-05	0.5967395	0.99999976	0.84655756	0.3037293	0.0	0.9940046367782331	0	0.42885830993926477	0.3991784039281049	0.41105036633256886	Dataset 1	Celltypes	Gene_programs	labels	Dataset 1	15	6	dataset_1	0.41105	0.321481
239	X_spvipes_labels_dataset_1_private_s9_p6_44a52d91		0.0002493611576586147	0.00030596071698958227	0.5070839	0.11695719	0.9522053	0.6912478	0.48327659977957893	0.9937618853916479	0.8221415387003838	0.7885266290113827	0.15614910058737544	0.4091001119569784	Dataset 1	Celltypes	Gene_programs	labels	Dataset 1	9	6	dataset_1	0.4091	0.318575
165	X_spvipes_labels_dataset_1_private_s13_p9_c78d8333		0.08902273777978978	0.12070185983940236	0.5715741	0.99619293	0.5873344	0.0	0.0	0.9848697148708423	0	0.31444082186515965	0.4443729054148536	0.392400071994976	Dataset 1	Celltypes	Gene_programs	labels	Dataset 1	13	9	dataset_1	0.3924	0.293691
144	X_spvipes_labels_dataset_1_private_s12_p10_384b3878		3.871099480219415e-05	1.340312255626464e-05	0.4999939	0.045808792	0.9783871	0.83118844	0.9518759985232008	0.019886864767173884	0.9956914407743203	0.7554059723546871	0.1364636991888817	0.3840406084552039	Dataset 1	Celltypes	Gene_programs	labels	Dataset 1	12	10	dataset_1	0.384041	0.281235
172	X_spvipes_labels_dataset_1_private_s14_p5_8e3c6ac1		0.005504917794890166	0.007544729236421737	0.5906608	0.99999976	0.73517835	5.9604645e-08	0.0	0.99179204891318	0	0.3453940919840215	0.4009275547708285	0.37871416965610566	Dataset 1	Celltypes	Gene_programs	labels	Dataset 1	14	5	dataset_1	0.378714	0.273298
164	X_spvipes_labels_dataset_1_private_s13_p8_029d9a99		0.0019866524721327446	0.0027139209109029636	0.5015451	0.045026302	0.94005364	0.81991696	0.9158856758780353	0.021377962081961317	0.9526711272825443	0.7299810860441136	0.13781798683063748	0.3746832265160279	Dataset 1	Celltypes	Gene_programs	labels	Dataset 1	13	8	dataset_1	0.374683	0.267291
153	X_spvipes_labels_dataset_1_private_s12_p8_3e6e2118		0.01228342377564849	0.01694173593843636	0.50816923	0.109523535	0.9432081	0.600849	0.20316330647005587	0.9932781318278281	0.6676737728769642	0.6816344683976894	0.16172948207196147	0.36969147660225266	Dataset 1	Celltypes	Gene_programs	labels	Dataset 1	12	8	dataset_1	0.369691	0.259853
128	X_spvipes_labels_dataset_1_private_s10_p5_bab0f937		2.7991571993088075e-06	-2.1429164267048525e-05	0.5379788	0.43710577	0.9228481	0.5374508	0.00012082821156384111	0.9662260650177747	0.047994465976333396	0.4949280510083097	0.24376649320643162	0.34423111632718284	Dataset 1	Celltypes	Gene_programs	labels	Dataset 1	10	5	dataset_1	0.344231	0.221915
193	X_spvipes_labels_dataset_1_private_s5_p15_eaada106		0.009022813929355309	0.012244915801505368	0.507455	0.06542778	0.9289715	0.8155279	0.4351499788762146	0.037105446719173873	0.9255258902455277	0.6284561521604928	0.14853762530571626	0.3405050360476269	Dataset 1	Celltypes	Gene_programs	labels	Dataset 1	5	15	dataset_1	0.340505	0.216363
227	X_spvipes_labels_dataset_1_private_s8_p5_bbcfaa3e		0.00306788851833509	0.004200144145127824	0.50733685	0.12705016	0.92466533	0.49217892	0.07742219562157092	0.9902611149750642	0.38069906204618736	0.573045324282898	0.1604137622399624	0.32546638705713665	Dataset 1	Celltypes	Gene_programs	labels	Dataset 1	8	5	dataset_1	0.325466	0.193954
233	X_spvipes_labels_dataset_1_private_s9_p11_3d2bc7e9		0.005370545375729065	0.007391254321332129	0.50716	0.11252856	0.897148	0.5427127	0.07636486983303964	0.9922353827838877	0.3340979252906805	0.5685117758937164	0.15811259254912033	0.32227226588695873	Dataset 1	Celltypes	Gene_programs	labels	Dataset 1	9	11	dataset_1	0.322272	0.189194
205	X_spvipes_labels_dataset_1_private_s6_p5_5b5b17a4		0.0005297722867220977	0.0006956376600904231	0.52100855	0.34451914	0.9116701	0.21735674	4.018646519852114e-05	0.9711022711397328	0	0.4200338694811913	0.21668827485093806	0.29802651270303937	Dataset 1	Celltypes	Gene_programs	labels	Dataset 1	6	5	dataset_1	0.298027	0.153066
218	X_spvipes_labels_dataset_1_private_s7_p7_e46b56d6		7.79750261097211e-07	-2.8343971022048656e-05	0.5121252	0.14566779	0.904982	0.5633999	0.0019734515111264096	0.9850694810572678	0	0.4910849628564523	0.16444135530463488	0.29509879832536184	Dataset 1	Celltypes	Gene_programs	labels	Dataset 1	7	7	dataset_1	0.295099	0.148703
238	X_spvipes_labels_dataset_1_private_s9_p5_4d372d10		0.0058084478253157025	0.00795689503381963	0.5064605	0.10335374	0.92074656	0.50339174	4.018646519852114e-05	0.994166315550681	0.055723345528885325	0.4948136310232353	0.1558948923716213	0.2914623878322669	Dataset 1	Celltypes	Gene_programs	labels	Dataset 1	9	5	dataset_1	0.291462	0.143285
131	X_spvipes_labels_dataset_1_private_s10_p8_bb5b8961		2.958670784327734e-05	-6.350557169358511e-07	0.50003713	0.068472624	0.92239165	0.5695149	0.010906041725043829	0.9977454764603975	0.026215857148548967	0.5053547798077038	0.14213467729272367	0.28742271829871574	Dataset 1	Celltypes	Gene_programs	labels	Dataset 1	10	8	dataset_1	0.287423	0.137265
194	X_spvipes_labels_dataset_1_private_s5_p5_ddc33a47		4.134897080588017e-05	1.840484417433733e-05	0.50132906	0.085690975	0.91353273	0.38505346	0.0006032634338047223	0.9927546582546368	0.06771306609366348	0.4719314235848634	0.14676994834334772	0.276834538439954	Dataset 1	Celltypes	Gene_programs	labels	Dataset 1	5	5	dataset_1	0.276835	0.121488
166	X_spvipes_labels_dataset_1_private_s14_p10_2e39b432		0.0002703485744416743	0.0003361919459984282	0.5012474	0.09127176	0.8990154	0.4186805	0.010106160681645375	0.9927552413244205	0	0.46411145162008527	0.14828142615145706	0.27461343633890833	Dataset 1	Celltypes	Gene_programs	labels	Dataset 1	14	10	dataset_1	0.274613	0.118178
240	X_spvipes_labels_dataset_1_private_s9_p7_13b48332		0.0015392046132467231	0.002094375101191496	0.5042909	0.11069369	0.8749486	0.31299102	0.0	0.9911842375350628	0	0.4358247762789852	0.15465453791204614	0.26712263325882174	Dataset 1	Celltypes	Gene_programs	labels	Dataset 1	9	7	dataset_1	0.267123	0.107016
226	X_spvipes_labels_dataset_1_private_s8_p15_983f1230		0.0003500567502221693	0.0004461759215180897	0.50037843	0.06841707	0.86662984	0.3861748	0.003097506397117738	0.996658459462773	0	0.45051212056303036	0.14239793371439044	0.26564360845384644	Dataset 1	Celltypes	Gene_programs	labels	Dataset 1	8	15	dataset_1	0.265644	0.104813
135	X_spvipes_labels_dataset_1_private_s11_p12_170e9c78		2.7063677974316734e-05	-1.6949004262935654e-06	0.50002015	0.06913519	0.825283	0.31593037	0.0	0.9965796025138134	0	0.4275586039134073	0.14229517605096964	0.2564005471959447	Dataset 1	Celltypes	Gene_programs	labels	Dataset 1	11	12	dataset_1	0.256401	0.0910396
197	X_spvipes_labels_dataset_1_private_s5_p8_80fec218		5.1334376662626016e-05	3.3368271271415646e-05	0.5029148	0.106886625	0.8316988	0.088576615	0.0	0.989981325700112	0	0.38205134316965494	0.1524715285691643	0.24430345440936058	Dataset 1	Celltypes	Gene_programs	labels	Dataset 1	5	8	dataset_1	0.244303	0.0730139
207	X_spvipes_labels_dataset_1_private_s6_p7_c4b446af		8.260180287764823e-05	7.435599407953717e-05	0.5051243	0.1355741	0.7742239	1.7881393e-07	0.0	0.9810453536814494	0	0.35105389123571007	0.16021383277866894	0.23654985616148538	Dataset 1	Celltypes	Gene_programs	labels	Dataset 1	6	7	dataset_1	0.23655	0.0614603
199	X_spvipes_labels_dataset_1_private_s6_p10_fdc44e36		6.800399274339857e-06	-3.088998355727948e-05	0.4999783	0.0673511	0.79328424	0.078873456	0.0	0.9962561283549609	0	0.3736827642528403	0.1418263292884996	0.23456890327423585	Dataset 1	Celltypes	Gene_programs	labels	Dataset 1	6	10	dataset_1	0.234569	0.0585085
188	X_spvipes_labels_dataset_1_private_s5_p10_23caa78a		2.5694328480293536e-06	-2.87241069849856e-05	0.50011784	0.08068347	0.7384298	0.0015644431	0.0	0.990904798101981	0	0.3461798051976362	0.14519378837023073	0.22558819510119293	Dataset 1	Celltypes	Gene_programs	labels	Dataset 1	5	10	dataset_1	0.225588	0.0451265
162	X_spvipes_labels_dataset_1_private_s13_p6_e02dfc16		2.097314474483794e-11	-2.7948599961245497e-05	0.4999915	0.07689452	0.73781407	0.001185	0.0	0.9903414879054613	0	0.34586811132849826	0.14421451986809708	0.22487595645225755	Dataset 1	Celltypes	Gene_programs	labels	Dataset 1	13	6	dataset_1	0.224876	0.0440652
192	X_spvipes_labels_dataset_1_private_s5_p14_33c6695a		7.113764297870369e-06	-2.5384293765329783e-05	0.5000859	0.06873727	0.6380923	0.0026791692	0.0	0.9836212523286836	0	0.32487854018817935	0.14220122205288246	0.21527214930700123	Dataset 1	Celltypes	Gene_programs	labels	Dataset 1	5	14	dataset_1	0.215272	0.0297546
191	X_spvipes_labels_dataset_1_private_s5_p13_d05d1f05		4.2188253363491635e-05	1.4217251871906364e-05	0.49999213	0.06899643	0.73334044	8.940697e-08	0.0	0.8863360006227703	0	0.32393530048160973	0.14226124178387112	0.21493086526296656	Dataset 1	Celltypes	Gene_programs	labels	Dataset 1	5	13	dataset_1	0.214931	0.0292461
185	X_spvipes_labels_dataset_1_private_s15_p7_415a5081		3.0844184851737024e-05	-1.5166028963959135e-06	0.50001043	0.083728194	0.5608717	0.0	0.0	0.7858605409026951	0	0.2693464522433442	0.14594198815788662	0.19530377379206965	Dataset 1	Celltypes	Gene_programs	labels	Dataset 1	15	7	dataset_1	0.195304	0
