# Supplementary material for: Integrative Learning of Disentangled Representations from Single-Cell RNA-Sequencing Datasets
Source: Comput Struct Biotechnol J. 2026 Mar 16;35(1):0015. doi: 10.34133/csbj.0015 (PMC13068006; doi:10.34133/csbj.0015)
Supplement: Supplementary 1 — Figs. S1 and S2 Tables S1 to S7 [file csbj.0015.f1.zip › Supplementary Table 3.xlsx]

## Sheet: Sheet1
	Embedding	Isolated labels	KMeans NMI	KMeans ARI	Silhouette label	cLISI	Silhouette batch	iLISI	KBET	Graph connectivity	PCR comparison	Batch correction	Bio conservation	Total	dataset	batch_key	label_key	variant	dataset_label	shared_dim	private_dim	group_label	overall_raw	overall
338	X_spvipes_labels_dataset_2_private_s7_p5_f143a547		0.849792120316019	0.9155059736198111	0.65027136	0.9999999	0.98389035	0.767406	0.9546972016969807	0.9951900017152382	0.9976272111088444	0.9397621392671278	0.8538923327080863	0.8882402553317029	Dataset 2	Celltypes	Gene_programs	labels	Dataset 2	7	5	dataset_2	0.88824	1
342	X_spvipes_labels_dataset_2_private_s7_p9_f29e5887		0.8399213553795891	0.9085194192178102	0.644139	0.9999999	0.9809103	0.76258063	0.9405323432328374	0.9948296575428774	0.9952290381136789	0.9348163946522684	0.8481449118052107	0.8828135049440338	Dataset 2	Celltypes	Gene_programs	labels	Dataset 2	7	9	dataset_2	0.882814	0.991756
252	X_spvipes_labels_dataset_2_private_s10_p7_97684385		0.8249538332292928	0.8968844212908414	0.6447912	0.99999976	0.9846666	0.763654	0.9414020351055582	0.9933959885811058	0.9967481704612617	0.9359733547353468	0.8416573004893552	0.8793837221877518	Dataset 2	Celltypes	Gene_programs	labels	Dataset 2	10	7	dataset_2	0.879384	0.986545
273	X_spvipes_labels_dataset_2_private_s12_p6_15866b7b		0.8047138806283028	0.882483464432314	0.6422143	0.99999976	0.9870629	0.76785946	0.9456312782101148	0.9930034256012409	0.9977308518653569	0.9382575891321687	0.8323528512225822	0.8747147463864168	Dataset 2	Celltypes	Gene_programs	labels	Dataset 2	12	6	dataset_2	0.874715	0.979452
311	X_spvipes_labels_dataset_2_private_s5_p11_e5452e2a		0.7977319287389493	0.8774110731741933	0.6444769	0.99999976	0.98841596	0.76701844	0.9543118712751155	0.9910530575123513	0.998351427252251	0.9398301499844939	0.8299049135146321	0.8738750081025768	Dataset 2	Celltypes	Gene_programs	labels	Dataset 2	5	11	dataset_2	0.873875	0.978176
264	X_spvipes_labels_dataset_2_private_s11_p8_fa6e7a75		0.789325638514862	0.8698298993090323	0.642362	0.99999976	0.9874425	0.76406205	0.9446716686016744	0.994113995977072	0.9982949724471687	0.9377170354938672	0.82537932449084	0.8703144088920509	Dataset 2	Celltypes	Gene_programs	labels	Dataset 2	11	8	dataset_2	0.870314	0.972767
272	X_spvipes_labels_dataset_2_private_s12_p5_cc1124a4		0.7912997132015958	0.8696815776481229	0.63765055	0.99999976	0.9837079	0.76453483	0.9460329797106053	0.9936741338529551	0.9977484158711549	0.9371396530594895	0.8246579004607283	0.8696506015002328	Dataset 2	Celltypes	Gene_programs	labels	Dataset 2	12	5	dataset_2	0.869651	0.971758
328	X_spvipes_labels_dataset_2_private_s6_p6_eb16e4f8		0.7833207821929212	0.8656816717810045	0.6334063	0.99999976	0.99054	0.7657409	0.9557759742309704	0.9908913406600839	0.9987489918570835	0.9403394411591979	0.8206021242566498	0.868497051017669	Dataset 2	Celltypes	Gene_programs	labels	Dataset 2	6	6	dataset_2	0.868497	0.970006
301	X_spvipes_labels_dataset_2_private_s15_p12_0a4a3a17		0.7770368330451451	0.8593304848042476	0.640553	0.99999976	0.9833596	0.76829934	0.9479499477073552	0.9913748156239143	0.997053194851379	0.9376073749312074	0.8192300192549813	0.8665809615254718	Dataset 2	Celltypes	Gene_programs	labels	Dataset 2	15	12	dataset_2	0.866581	0.967095
352	X_spvipes_labels_dataset_2_private_s8_p8_0c6d269f		0.8123403492034459	0.8883197968009837	0.61717165	0.99999976	0.97673315	0.73983395	0.8825204376567397	0.9940740694418967	0.9834269248964841	0.9153176942969733	0.829457888187585	0.8638018106313403	Dataset 2	Celltypes	Gene_programs	labels	Dataset 2	8	8	dataset_2	0.863802	0.962873
299	X_spvipes_labels_dataset_2_private_s15_p10_51ac0f8a		0.7658953522496086	0.8527089318587118	0.61074215	0.9999995	0.988955	0.75122833	0.9515238765779005	0.9926464326148241	0.9984835605083661	0.9365674446250326	0.8073364897520938	0.8590288717012693	Dataset 2	Celltypes	Gene_programs	labels	Dataset 2	15	10	dataset_2	0.859029	0.955621
283	X_spvipes_labels_dataset_2_private_s13_p5_18e68fcd		0.7318350330760118	0.8227238880271205	0.63174903	0.99999964	0.9876286	0.7646148	0.9546456590587927	0.9905759498018143	0.9978203091337975	0.9390570635228921	0.7965768993507953	0.8535689650196341	Dataset 2	Celltypes	Gene_programs	labels	Dataset 2	13	5	dataset_2	0.853569	0.947327
291	X_spvipes_labels_dataset_2_private_s14_p13_e5b3eb34		0.7053891079173655	0.8010854175376027	0.6397026	0.99777615	0.9855587	0.76867104	0.9517972951677798	0.9864859696245851	0.9966982375740822	0.9378422572756577	0.7859883235701248	0.846729897052338	Dataset 2	Celltypes	Gene_programs	labels	Dataset 2	14	13	dataset_2	0.84673	0.936937
270	X_spvipes_labels_dataset_2_private_s12_p14_eebeda25		0.7085012869970341	0.804790694627422	0.6358799	0.9999994	0.98301476	0.76002216	0.9332301747499704	0.9863222420607511	0.9943043986507721	0.9313787601717666	0.7872928149518599	0.8449271930398226	Dataset 2	Celltypes	Gene_programs	labels	Dataset 2	12	14	dataset_2	0.844927	0.934198
344	X_spvipes_labels_dataset_2_private_s8_p11_f6cf5c66		0.682315752350053	0.7826872509768973	0.63348234	0.9976138	0.98467195	0.762614	0.9344786425884367	0.9854475445914335	0.9959380091878315	0.9326300316944998	0.7740247819939996	0.8374668818741997	Dataset 2	Celltypes	Gene_programs	labels	Dataset 2	8	11	dataset_2	0.837467	0.922864
348	X_spvipes_labels_dataset_2_private_s8_p15_816edf1d		0.6828616558819404	0.7801566626319074	0.6327297	0.998346	0.9775648	0.76438	0.9403474225916497	0.986880208197422	0.9942848429707525	0.9326914527292598	0.7735234996924344	0.8371906809071645	Dataset 2	Celltypes	Gene_programs	labels	Dataset 2	8	15	dataset_2	0.837191	0.922444
332	X_spvipes_labels_dataset_2_private_s7_p10_f257a525		0.6447975413064628	0.7461199116675692	0.673761	0.9974046	0.9823733	0.7941474	0.9468979248998719	0.9717030032070154	0.998455895376692	0.9387155105097043	0.7655207596229788	0.834798659977669	Dataset 2	Celltypes	Gene_programs	labels	Dataset 2	7	10	dataset_2	0.834799	0.91881
248	X_spvipes_labels_dataset_2_private_s10_p14_8b32c991		0.6574100626307134	0.7603367521678838	0.6367181	0.9985391	0.9845078	0.7660929	0.9545999185940066	0.9847738202723696	0.9977100775341464	0.9375369024021138	0.763250999826015	0.8329653608564545	Dataset 2	Celltypes	Gene_programs	labels	Dataset 2	10	14	dataset_2	0.832965	0.916025
336	X_spvipes_labels_dataset_2_private_s7_p14_83d9b8ed		0.6648484943941158	0.7663116382923044	0.6274719	0.9973397	0.9842299	0.76225615	0.9436994508747192	0.9848879028617907	0.9976790166416653	0.9345504876300174	0.7639929455022325	0.8322159623533465	Dataset 2	Celltypes	Gene_programs	labels	Dataset 2	7	14	dataset_2	0.832216	0.914887
333	X_spvipes_labels_dataset_2_private_s7_p11_a677edef		0.6539399961586735	0.7571504820823908	0.67784464	0.9969859	0.957147	0.78571963	0.9018231072983197	0.9720519533471668	0.97816979991882	0.9189822991773756	0.7714802585392242	0.8304810747944847	Dataset 2	Celltypes	Gene_programs	labels	Dataset 2	7	11	dataset_2	0.830481	0.912251
274	X_spvipes_labels_dataset_2_private_s12_p7_e3fdefc0		0.6541431903447128	0.7507980306071287	0.6158632	0.99563026	0.98904765	0.74661934	0.9428479152817517	0.9887513934531498	0.997868548713498	0.9330269695457101	0.7541086723091122	0.8256759912037512	Dataset 2	Celltypes	Gene_programs	labels	Dataset 2	12	7	dataset_2	0.825676	0.904951
360	X_spvipes_labels_dataset_2_private_s9_p5_f7a46c9a		0.5993186821117544	0.7069462537681667	0.6900362	0.998332	0.97935057	0.79308414	0.9565908556627787	0.9768552492600409	0.9967656947025005	0.9405293022163239	0.7486582842839299	0.8254066914568875	Dataset 2	Celltypes	Gene_programs	labels	Dataset 2	9	5	dataset_2	0.825407	0.904542
266	X_spvipes_labels_dataset_2_private_s12_p10_ff989136		0.5775637254784192	0.6855809832010467	0.6184511	0.97164917	0.9816283	0.76534176	0.9413924883224489	0.9774383492912908	0.9963076165240283	0.9324217023250512	0.7133112492676448	0.8009554304906074	Dataset 2	Celltypes	Gene_programs	labels	Dataset 2	12	10	dataset_2	0.800955	0.867395
345	X_spvipes_labels_dataset_2_private_s8_p12_44a67156		0.5517794721674207	0.6600135266638302	0.6293804	0.9708042	0.98800194	0.76717734	0.9532703731050316	0.9755269023817934	0.9982466550614808	0.9364446433102837	0.7029944045644946	0.7963745000628102	Dataset 2	Celltypes	Gene_programs	labels	Dataset 2	8	12	dataset_2	0.796375	0.860436
308	X_spvipes_labels_dataset_2_private_s15_p8_89409adf		0.5292987268429101	0.6382310960409645	0.62295043	0.98074603	0.979946	0.76404834	0.9409897992666825	0.9776567960308958	0.9936803951612295	0.9312642691321058	0.6928065720940308	0.7881896509092609	Dataset 2	Celltypes	Gene_programs	labels	Dataset 2	15	8	dataset_2	0.78819	0.848001
350	X_spvipes_labels_dataset_2_private_s8_p6_5e36ed29		0.5037914910064597	0.610336084791735	0.6108675	0.9491942	0.98246336	0.7625742	0.9391529914117664	0.9746552209798252	0.9975455068690593	0.9312782549910462	0.6685473172474308	0.773639692344877	Dataset 2	Celltypes	Gene_programs	labels	Dataset 2	8	6	dataset_2	0.77364	0.825896
361	X_spvipes_labels_dataset_2_private_s9_p6_5c48fe54		0.40031490172048123	0.5003653830044562	0.6102823	0.9138036	0.9868496	0.7662587	0.949650286836806	0.9697717368780062	0.9977603664466793	0.9340581306354478	0.606191541012701	0.7373381768617997	Dataset 2	Celltypes	Gene_programs	labels	Dataset 2	9	6	dataset_2	0.737338	0.770746
259	X_spvipes_labels_dataset_2_private_s11_p14_47c9214e		0.3693372895708023	0.4653379353961206	0.58667487	0.8851532	0.9890316	0.7489853	0.9592094490433773	0.9756805763877955	0.9982117535753238	0.9342237245604545	0.5766258171069423	0.7196649800883472	Dataset 2	Celltypes	Gene_programs	labels	Dataset 2	11	14	dataset_2	0.719665	0.743897
356	X_spvipes_labels_dataset_2_private_s9_p12_1bd8bcd2		0.15801081826098326	0.20901885735817863	0.59438074	0.8970113	0.98671675	0.7682121	0.9508479698043497	0.9712044479064373	0.9977226333262618	0.9349407756645631	0.4646054230074974	0.6527395640703237	Dataset 2	Celltypes	Gene_programs	labels	Dataset 2	9	12	dataset_2	0.65274	0.642222
335	X_spvipes_labels_dataset_2_private_s7_p13_1439187e		0.17962713419921358	0.23841742614937905	0.5944578	0.84751546	0.98060584	0.7643236	0.9320893623541594	0.9671127921362361	0.9950057792007679	0.9278274733120242	0.4650044573335852	0.6501336637249608	Dataset 2	Celltypes	Gene_programs	labels	Dataset 2	7	13	dataset_2	0.650134	0.638264
289	X_spvipes_labels_dataset_2_private_s14_p11_dc82d596		0.7530399537603865	0.8395426569926767	0.595053	0.99999976	0.8876897	0.19919646	0.0	0.9951487347056853	0	0.416406980446386	0.7969088473684798	0.6447081005996422	Dataset 2	Celltypes	Gene_programs	labels	Dataset 2	14	11	dataset_2	0.644708	0.630021
294	X_spvipes_labels_dataset_2_private_s14_p5_7d21f530		0.6987466157736887	0.7966787552454508	0.6294677	0.99999905	0.88106364	0.2875517	0.0	0.9845262182150525	0	0.4306283118803152	0.7812230357746518	0.6409851462169172	Dataset 2	Celltypes	Gene_programs	labels	Dataset 2	14	5	dataset_2	0.640985	0.624365
281	X_spvipes_labels_dataset_2_private_s13_p14_ae66e6da		0.04424933104255051	0.060686341259328654	0.6244428	0.99999976	0.98036695	0.7662424	0.9469991718051289	0.9928058036369308	0.9964899706952801	0.9365808552629294	0.43234456241598496	0.6340390795547628	Dataset 2	Celltypes	Gene_programs	labels	Dataset 2	13	14	dataset_2	0.634039	0.613812
330	X_spvipes_labels_dataset_2_private_s6_p8_f8db0064		0.0448574580651681	0.06111826166039042	0.6230667	0.99999964	0.9850666	0.7649982	0.9426061189059567	0.9902239835943134	0.9979503338078868	0.9361690572323346	0.43226052136110005	0.6338239357095938	Dataset 2	Celltypes	Gene_programs	labels	Dataset 2	6	8	dataset_2	0.633824	0.613485
263	X_spvipes_labels_dataset_2_private_s11_p7_06beabf8		0.026876080405252675	0.036929852926133676	0.639024	0.99999976	0.9836878	0.7637621	0.9464011682326692	0.9935184491353868	0.9973457390020434	0.9369430462496059	0.42570742853853505	0.6302016756229634	Dataset 2	Celltypes	Gene_programs	labels	Dataset 2	11	7	dataset_2	0.630202	0.607982
257	X_spvipes_labels_dataset_2_private_s11_p12_0ea8f3c1		0.6005032934148599	0.7048083356697543	0.60808223	0.9999995	0.91932225	0.416709	0.0	0.9921663088369377	0.07507521630732569	0.48065454472917	0.7283483467767307	0.6292708259577064	Dataset 2	Celltypes	Gene_programs	labels	Dataset 2	11	12	dataset_2	0.629271	0.606568
304	X_spvipes_labels_dataset_2_private_s15_p15_a31abadb		0.019165303941935708	0.026377883808709607	0.64328176	0.9999999	0.98553765	0.76438594	0.9505052785109043	0.994951782978564	0.9982516150274982	0.938726452672473	0.4222062065932323	0.6288143050249286	Dataset 2	Celltypes	Gene_programs	labels	Dataset 2	15	15	dataset_2	0.628814	0.605875
318	X_spvipes_labels_dataset_2_private_s5_p7_8524e154		0.00960120971778047	0.013199685620907413	0.67000145	0.99999976	0.96988785	0.79339504	0.9386656281996307	0.9871257995431726	0.9937186370029079	0.9365585919667814	0.42320052603022096	0.6285437524048452	Dataset 2	Celltypes	Gene_programs	labels	Dataset 2	5	7	dataset_2	0.628544	0.605464
312	X_spvipes_labels_dataset_2_private_s5_p12_90dbb6ab		0.02120376038916663	0.029216132875319514	0.6375144	0.9999999	0.98110133	0.7668834	0.9500669405070004	0.994708537462974	0.9965585526305297	0.9378637356702718	0.4219835466145758	0.6283356222368541	Dataset 2	Celltypes	Gene_programs	labels	Dataset 2	5	12	dataset_2	0.628336	0.605147
278	X_spvipes_labels_dataset_2_private_s13_p11_03163e21		0.022891366815334435	0.03140457081786394	0.61571306	0.99999976	0.98787534	0.75067127	0.9565006208880993	0.995505727692102	0.998319043790531	0.9377744004498544	0.4175021897792026	0.6256110740474634	Dataset 2	Celltypes	Gene_programs	labels	Dataset 2	13	11	dataset_2	0.625611	0.601008
349	X_spvipes_labels_dataset_2_private_s8_p5_13b62b52		1.377810898241038e-05	-2.2599223960623415e-05	0.64052105	0.99999976	0.98506933	0.7684679	0.958082754983508	0.9940767503906518	0.9974283594172724	0.9406250085661965	0.4101279974914886	0.6223268019213718	Dataset 2	Celltypes	Gene_programs	labels	Dataset 2	8	5	dataset_2	0.622327	0.596019
296	X_spvipes_labels_dataset_2_private_s14_p7_0d1cb66d		0.002030014245835936	0.002748120290167774	0.64431405	0.99999976	0.9858972	0.76351404	0.9410954833597465	0.9944750103866214	0.9979709810250564	0.9365905400180667	0.41227298669796575	0.6220000080260062	Dataset 2	Celltypes	Gene_programs	labels	Dataset 2	14	7	dataset_2	0.622	0.595522
284	X_spvipes_labels_dataset_2_private_s13_p6_3e2c3cf9		0.010841221247071335	0.014839614577246677	0.6551467	0.9802408	0.97319996	0.7912779	0.9196647726835869	0.9655267896428399	0.9902712973210555	0.9279881417308271	0.41526709392197614	0.6203555130455165	Dataset 2	Celltypes	Gene_programs	labels	Dataset 2	13	6	dataset_2	0.620356	0.593024
347	X_spvipes_labels_dataset_2_private_s8_p14_b6e9540f		0.0016388835267505412	0.002228985880549602	0.6401147	0.963243	0.98400676	0.7947147	0.9526978835954378	0.9627852160370789	0.9975817201880243	0.9383572543159758	0.4018064004258225	0.6164267419818839	Dataset 2	Celltypes	Gene_programs	labels	Dataset 2	8	14	dataset_2	0.616427	0.587055
290	X_spvipes_labels_dataset_2_private_s14_p12_e6fa622c		0.1733758588016423	0.2288848131445633	0.5719421	0.67807055	0.97470343	0.7605679	0.9218865545590487	0.9602171832792742	0.988140170380808	0.9211030485734526	0.4130683270327245	0.6162822156490158	Dataset 2	Celltypes	Gene_programs	labels	Dataset 2	14	12	dataset_2	0.616282	0.586836
267	X_spvipes_labels_dataset_2_private_s12_p11_a836e68a		0.000941096211519176	0.0012578115780204006	0.6133071	0.99999976	0.9842193	0.7497909	0.9369347973782856	0.9935597161449397	0.9952538883122073	0.9319517242818816	0.4038764469466982	0.6151065578807715	Dataset 2	Celltypes	Gene_programs	labels	Dataset 2	12	11	dataset_2	0.615107	0.58505
254	X_spvipes_labels_dataset_2_private_s10_p9_f03503e0		0.001926438485815362	0.0025746627269773387	0.6131411	0.99999976	0.979985	0.7468669	0.9263544312408392	0.9951866505292942	0.9916456299423848	0.9280077303735096	0.40441049556858666	0.6138493894905558	Dataset 2	Celltypes	Gene_programs	labels	Dataset 2	10	9	dataset_2	0.613849	0.58314
357	X_spvipes_labels_dataset_2_private_s9_p13_e3f949ae		0.02918578880307922	0.040146549269466585	0.5986991	0.9101448	0.98829377	0.76582277	0.9547403908205411	0.9692339252794416	0.9987065669163262	0.9353594836406153	0.39454405921143476	0.6108702289831069	Dataset 2	Celltypes	Gene_programs	labels	Dataset 2	9	13	dataset_2	0.61087	0.578614
351	X_spvipes_labels_dataset_2_private_s8_p7_6bca081e		0.0210264522351683	0.028971803551920697	0.5951355	0.90775037	0.9848855	0.7648699	0.9520163181569552	0.9696795318421058	0.998323922239202	0.9339550309552209	0.3882210334682948	0.6065146324630653	Dataset 2	Celltypes	Gene_programs	labels	Dataset 2	8	7	dataset_2	0.606515	0.571997
282	X_spvipes_labels_dataset_2_private_s13_p15_d758986e		0.0005094702972051899	0.0006365682478387984	0.5930166	0.94054866	0.9847039	0.76560044	0.9437982351056735	0.9739996404873011	0.9966348054143458	0.9329474044647087	0.3836778303416748	0.6033856599908883	Dataset 2	Celltypes	Gene_programs	labels	Dataset 2	13	15	dataset_2	0.603386	0.567243
297	X_spvipes_labels_dataset_2_private_s14_p8_5cdb6656		0.20740651293214935	0.27306378161403594	0.5838144	0.7579894	0.9431809	0.7148539	0.5939739504589069	0.9600735628311039	0.8763138380021295	0.8176792305550589	0.4555685209212448	0.6004128047747704	Dataset 2	Celltypes	Gene_programs	labels	Dataset 2	14	8	dataset_2	0.600413	0.562727
305	X_spvipes_labels_dataset_2_private_s15_p5_82c5b6b2		0.0008314145772463614	0.0010863879679817643	0.609387	0.894166	0.97832644	0.79067755	0.9417141474987516	0.9463186327702597	0.9971621152809649	0.9308397765724585	0.3763676939539111	0.59815652700133	Dataset 2	Celltypes	Gene_programs	labels	Dataset 2	15	5	dataset_2	0.598157	0.559299
286	X_spvipes_labels_dataset_2_private_s13_p8_03265f9f		0.1718974157292225	0.22850441603214736	0.56490207	0.5525881	0.97607243	0.75899506	0.9186480320768643	0.9580332881140321	0.9881414566317496	0.9199780527171294	0.37947300103688486	0.5956750217089827	Dataset 2	Celltypes	Gene_programs	labels	Dataset 2	13	8	dataset_2	0.595675	0.555529
363	X_spvipes_labels_dataset_2_private_s9_p8_0be7e6d8		0.017271547908510845	0.02378258113632356	0.57901984	0.81174684	0.98312557	0.7650993	0.9417220270442888	0.9645155566382766	0.995632974989123	0.9300190826281975	0.35795520232136635	0.5867807544440988	Dataset 2	Celltypes	Gene_programs	labels	Dataset 2	9	8	dataset_2	0.586781	0.542016
244	X_spvipes_labels_dataset_2_private_s10_p10_cb390543		0.0794643106034488	0.10807457318413925	0.5880887	0.6152086	0.9736145	0.7896371	0.9323773817231393	0.9236198237115589	0.9882435603555005	0.9214984617670485	0.3477090502039084	0.5772248148291644	Dataset 2	Celltypes	Gene_programs	labels	Dataset 2	10	10	dataset_2	0.577225	0.527499
303	X_spvipes_labels_dataset_2_private_s15_p14_0305cebd		0.043461120081721476	0.05955515420883546	0.5783734	0.5603812	0.9760718	0.7878418	0.9444673348732833	0.9283734272275777	0.9931735163251266	0.9259855819730392	0.3104427052332151	0.5566598559291447	Dataset 2	Celltypes	Gene_programs	labels	Dataset 2	15	14	dataset_2	0.55666	0.496256
302	X_spvipes_labels_dataset_2_private_s15_p13_f19ffb24		0.0027958806053042825	0.0038468490416029904	0.564859	0.6439178	0.9753195	0.7595558	0.9231133694549576	0.9571089456703016	0.9880649824918872	0.9206325238010782	0.3038548754172886	0.5505659347708044	Dataset 2	Celltypes	Gene_programs	labels	Dataset 2	15	13	dataset_2	0.550566	0.486998
276	X_spvipes_labels_dataset_2_private_s12_p9_0c69ee30		0.008569649741575406	0.011758955351638154	0.6164144	0.99999976	0.9468014	0.6168966	0.23870197072265328	0.9948729352639967	0.7415396457278501	0.7077625210148971	0.4091856986079744	0.5286164275707435	Dataset 2	Celltypes	Gene_programs	labels	Dataset 2	12	9	dataset_2	0.528616	0.453652
249	X_spvipes_labels_dataset_2_private_s10_p15_8e6bba1c		0.06303733564890988	0.0854976923700957	0.5475989	0.29939342	0.9823178	0.79305387	0.9462897424818939	0.926108768481087	0.9951133714940765	0.9285767106360037	0.24888183547021314	0.5207597855365294	Dataset 2	Celltypes	Gene_programs	labels	Dataset 2	10	15	dataset_2	0.52076	0.441716
320	X_spvipes_labels_dataset_2_private_s5_p9_aed5f5f3		0.00019342133205038696	0.0002259750066784988	0.6057503	0.9999995	0.9482963	0.6169213	0.2361580737135373	0.9928477408836724	0.6845465091034925	0.6957539875749184	0.4015423104608724	0.5192269813064908	Dataset 2	Celltypes	Gene_programs	labels	Dataset 2	5	9	dataset_2	0.519227	0.439387
280	X_spvipes_labels_dataset_2_private_s13_p13_cbca55e5		0.04834169105086163	0.06621507948329501	0.6073635	0.99999976	0.9390148	0.577431	0.0924170011154784	0.9943132935343539	0.5470987472216979	0.6300549834078754	0.4304800135420856	0.5103100014884014	Dataset 2	Celltypes	Gene_programs	labels	Dataset 2	13	13	dataset_2	0.51031	0.425841
268	X_spvipes_labels_dataset_2_private_s12_p12_1f13fb61		0.0026478209572599887	0.0036317284755916545	0.54539424	0.5165093	0.9482366	0.7336114	0.7171718677692722	0.9612959173886381	0.9257693108236492	0.8572170290290755	0.2670457714381461	0.5031142744745178	Dataset 2	Celltypes	Gene_programs	labels	Dataset 2	12	12	dataset_2	0.503114	0.414909
247	X_spvipes_labels_dataset_2_private_s10_p13_a53a3eb3		0.004948600643611224	0.00682570613474718	0.5253297	0.20047235	0.97427666	0.7961347	0.9517052853396583	0.9254909141224015	0.9936467055662884	0.9282508554426203	0.1843940926800785	0.48193679778509524	Dataset 2	Celltypes	Gene_programs	labels	Dataset 2	10	13	dataset_2	0.481937	0.382735
271	X_spvipes_labels_dataset_2_private_s12_p15_a75ad686		8.579592672477223e-05	8.243922157356584e-05	0.52324694	0.18007243	0.96791244	0.7857213	0.9188168154948366	0.9478271754459087	0.9843667925949814	0.9209289042199627	0.17587190147372772	0.4738947025722217	Dataset 2	Celltypes	Gene_programs	labels	Dataset 2	12	15	dataset_2	0.473895	0.370518
323	X_spvipes_labels_dataset_2_private_s6_p12_160e43dc		0.003752470651979731	0.005127630621022732	0.5161663	0.12764382	0.97809947	0.7948953	0.9486240305564422	0.9713943621430763	0.9973119476098306	0.9380650194015916	0.16317256357012744	0.4731295459027131	Dataset 2	Celltypes	Gene_programs	labels	Dataset 2	6	12	dataset_2	0.47313	0.369355
341	X_spvipes_labels_dataset_2_private_s7_p8_c6a0e811		0.015143087574393872	0.020675542923528578	0.50913465	0.09443605	0.9844351	0.7938576	0.9465646066570474	0.9895345087013132	0.998167279831928	0.9425118102270226	0.15984733254742373	0.4729131236192633	Dataset 2	Celltypes	Gene_programs	labels	Dataset 2	7	8	dataset_2	0.472913	0.369026
269	X_spvipes_labels_dataset_2_private_s12_p13_fa6b97fe		0.0029367886032284074	0.003986891953066907	0.50640756	0.0824666	0.9840026	0.7971084	0.9502482839920416	0.9904132275937637	0.9972940752961503	0.9438133177700678	0.1489494604499335	0.4668950033779873	Dataset 2	Celltypes	Gene_programs	labels	Dataset 2	12	13	dataset_2	0.466895	0.359884
353	X_spvipes_labels_dataset_2_private_s8_p9_0dab861e		0.001813759658134197	0.002477866257229997	0.5061504	0.08571446	0.98218244	0.7915497	0.9540053522992078	0.9890124476766851	0.9960828412559265	0.9425665653191178	0.14903912745376321	0.46645010259990505	Dataset 2	Celltypes	Gene_programs	labels	Dataset 2	8	9	dataset_2	0.46645	0.359208
258	X_spvipes_labels_dataset_2_private_s11_p13_1c1b6c48		0.004116022097735615	0.005618951558964918	0.5050362	0.077225685	0.979342	0.7935672	0.9483800673812208	0.993243319930887	0.994172275335797	0.941740965415323	0.14799920850683412	0.4654959112702297	Dataset 2	Celltypes	Gene_programs	labels	Dataset 2	11	13	dataset_2	0.465496	0.357758
327	X_spvipes_labels_dataset_2_private_s6_p5_08e1a848		0.007015240234137182	0.009667011365028845	0.5971274	0.99808764	0.9257791	0.4682269	0.000875638805473585	0.9921746868017973	0.39859020279984575	0.5571293084554713	0.4029743185407751	0.46463631450665355	Dataset 2	Celltypes	Gene_programs	labels	Dataset 2	6	5	dataset_2	0.464636	0.356452
285	X_spvipes_labels_dataset_2_private_s13_p7_8be580b6		0.0003635171803425055	0.00047393560464123685	0.5044097	0.07423377	0.9809711	0.7931466	0.9494027892628787	0.9938237864358246	0.9972124166530598	0.942911340111588	0.14487022349631	0.46408667014242116	Dataset 2	Celltypes	Gene_programs	labels	Dataset 2	13	7	dataset_2	0.464087	0.355617
358	X_spvipes_labels_dataset_2_private_s9_p14_4a73f3bf		1.3737132102254723e-06	-3.793235868560825e-05	0.5005887	0.056578398	0.9830965	0.7940247	0.9548133611682417	0.9965414717764984	0.9980474104960638	0.9453046859394425	0.13928263854545642	0.4616914575030509	Dataset 2	Celltypes	Gene_programs	labels	Dataset 2	9	14	dataset_2	0.461691	0.351978
260	X_spvipes_labels_dataset_2_private_s11_p15_b8e3cc45		0.0037070603153723006	0.005059273340017339	0.5086356	0.09137511	0.9669049	0.78791666	0.9054858041329064	0.9835790877069035	0.9788475470657988	0.924546795566156	0.15219425668216557	0.4611352722357618	Dataset 2	Celltypes	Gene_programs	labels	Dataset 2	11	15	dataset_2	0.461135	0.351133
343	X_spvipes_labels_dataset_2_private_s8_p10_9f108ac0		2.9229484069202942e-05	-1.2601974290469687e-06	0.5000444	0.05715823	0.9793165	0.7940595	0.9482220368334917	0.9975752051493286	0.995418971675011	0.9429184403328847	0.13930765162055683	0.46075196710548805	Dataset 2	Celltypes	Gene_programs	labels	Dataset 2	8	10	dataset_2	0.460752	0.350551
246	X_spvipes_labels_dataset_2_private_s10_p12_3cadd7b6		0.00020995957112960833	0.00024182470710719083	0.50022227	0.055514097	0.98091805	0.7924597	0.9460922380292746	0.9963364772031118	0.996082181959535	0.9423777346675714	0.13904703680308733	0.460379315948881	Dataset 2	Celltypes	Gene_programs	labels	Dataset 2	10	12	dataset_2	0.460379	0.349985
288	X_spvipes_labels_dataset_2_private_s14_p10_5a0257b5		0.00033098957956740976	0.00041440446499238227	0.5011563	0.060795546	0.97756076	0.7906432	0.9439454936055673	0.9934805333117778	0.9938918227922937	0.9399043646959561	0.14067430253164012	0.4603663273973665	Dataset 2	Celltypes	Gene_programs	labels	Dataset 2	14	10	dataset_2	0.460366	0.349965
251	X_spvipes_labels_dataset_2_private_s10_p6_7554580d		0.0002827993237916822	0.0003188527701463293	0.5005206	0.05898428	0.97571486	0.79138994	0.9428963921998378	0.9960600075242345	0.9974698863417345	0.940706230037258	0.14002662967349366	0.4602984698189994	Dataset 2	Celltypes	Gene_programs	labels	Dataset 2	10	6	dataset_2	0.460298	0.349862
300	X_spvipes_labels_dataset_2_private_s15_p11_9b5f8945		9.113615530228484e-06	-2.574930576437421e-05	0.5000057	0.054098725	0.984359	0.79371345	0.9425776501556243	0.9954986902016199	0.9963267016567642	0.9424951036802065	0.13852195291864325	0.46011121322326853	Dataset 2	Celltypes	Gene_programs	labels	Dataset 2	15	11	dataset_2	0.460111	0.349577
337	X_spvipes_labels_dataset_2_private_s7_p15_06b2b006		2.8637149308790064e-05	-2.9762561271131663e-07	0.5000927	0.056211352	0.97582054	0.7945763	0.9422112738485646	0.9969769773588882	0.9944900111300047	0.940815018197777	0.13908309427366236	0.4597758638433082	Dataset 2	Celltypes	Gene_programs	labels	Dataset 2	7	15	dataset_2	0.459776	0.349068
255	X_spvipes_labels_dataset_2_private_s11_p10_78c89b5e		0.00013092723544865862	0.0001451564368800595	0.50098777	0.057274222	0.9765901	0.7895986	0.943934482114395	0.9970598464965883	0.9919722077839759	0.939831031583191	0.1396345185548772	0.45971312376620277	Dataset 2	Celltypes	Gene_programs	labels	Dataset 2	11	10	dataset_2	0.459713	0.348973
354	X_spvipes_labels_dataset_2_private_s9_p10_4754fe9a		0.00015492266043227402	0.00016521521250771962	0.50017875	0.06240368	0.97810537	0.7794889	0.9457164309791293	0.9910929840475267	0.9939069471098363	0.9376621418273228	0.14072564277416608	0.4595002423954288	Dataset 2	Celltypes	Gene_programs	labels	Dataset 2	9	10	dataset_2	0.4595	0.348649
322	X_spvipes_labels_dataset_2_private_s6_p11_d9eeb342		0.0005557234394272983	0.0007086066985696061	0.50026387	0.057639837	0.9774331	0.7921841	0.9344672016175328	0.9964968535810017	0.9927382789094581	0.9386639068011519	0.13979200929135804	0.4593407682952756	Dataset 2	Celltypes	Gene_programs	labels	Dataset 2	6	11	dataset_2	0.459341	0.348407
279	X_spvipes_labels_dataset_2_private_s13_p12_bad4f099		0.00013514502183375435	0.0001562888420203499	0.50001436	0.054958344	0.98215806	0.7893343	0.9325815588398034	0.9963847817031469	0.996437848371471	0.9393793101873642	0.1388160355222761	0.4590413453883114	Dataset 2	Celltypes	Gene_programs	labels	Dataset 2	13	12	dataset_2	0.459041	0.347952
359	X_spvipes_labels_dataset_2_private_s9_p15_743d8dc9		0.0012380490850708	0.0016504073468503406	0.5008209	0.057512283	0.9772084	0.7929636	0.9561355336444621	0.9531076264917623	0.9961145858337288	0.9351059491802577	0.14030540373124079	0.45822562191084754	Dataset 2	Celltypes	Gene_programs	labels	Dataset 2	9	15	dataset_2	0.458226	0.346713
261	X_spvipes_labels_dataset_2_private_s11_p5_772bbaac		1.973024764472369e-07	-3.96079644720204e-05	0.5001145	0.06810522	0.98029053	0.76019025	0.9319678681715784	0.9969420776026289	0.9918409789064856	0.9322463410564389	0.14204507766382393	0.4581255830208699	Dataset 2	Celltypes	Gene_programs	labels	Dataset 2	11	5	dataset_2	0.458126	0.346561
256	X_spvipes_labels_dataset_2_private_s11_p11_6393f486		0.00095161359444032	0.0012351823375505084	0.50066286	0.056636333	0.97082806	0.7910533	0.9298351007224543	0.9980526479784599	0.9857744049711951	0.9351087010286113	0.13987149816302852	0.45796637930926165	Dataset 2	Celltypes	Gene_programs	labels	Dataset 2	11	11	dataset_2	0.457966	0.346319
317	X_spvipes_labels_dataset_2_private_s5_p6_c4fddf63		0.00013199829736467502	0.00014957195474981776	0.50034463	0.07083082	0.9810562	0.75935113	0.9167976532492115	0.9968561923975793	0.9920937362297982	0.9292309859111455	0.14286425657479315	0.4574109483093341	Dataset 2	Celltypes	Gene_programs	labels	Dataset 2	5	6	dataset_2	0.457411	0.345475
262	X_spvipes_labels_dataset_2_private_s11_p6_3d680932		4.736785282224718e-05	2.349666789638062e-05	0.5000641	0.067564726	0.97728676	0.76102495	0.9269219969803032	0.9970158985382804	0.9902235639441936	0.9304946454081804	0.14192491634742666	0.45735280797172817	Dataset 2	Celltypes	Gene_programs	labels	Dataset 2	11	6	dataset_2	0.457353	0.345387
293	X_spvipes_labels_dataset_2_private_s14_p15_10c577b4		0.0016167789916111776	0.002213954465321878	0.5011123	0.059552193	0.97199655	0.7859907	0.920820274588968	0.9969397317724682	0.9821296289509811	0.9315753792261798	0.14112380210526873	0.4573044329536332	Dataset 2	Celltypes	Gene_programs	labels	Dataset 2	14	15	dataset_2	0.457304	0.345313
339	X_spvipes_labels_dataset_2_private_s7_p6_514ace7c		0.0014559021503843799	0.001964494726505746	0.500819	0.059461117	0.9700784	0.78743076	0.9161374285188086	0.9972564631051153	0.9871269619897132	0.9316060170362039	0.14092513527288006	0.4571974879782096	Dataset 2	Celltypes	Gene_programs	labels	Dataset 2	7	6	dataset_2	0.457197	0.345151
334	X_spvipes_labels_dataset_2_private_s7_p12_ad34777a		0.0016406800431693212	0.002244358533673675	0.50153774	0.060906887	0.97454417	0.78527784	0.9503227277424393	0.9375761568861367	0.9957877147947879	0.9287017220834644	0.14158241646546166	0.45643013871266275	Dataset 2	Celltypes	Gene_programs	labels	Dataset 2	7	12	dataset_2	0.45643	0.343985
315	X_spvipes_labels_dataset_2_private_s5_p15_bdb0f467		0.0004336386637940026	0.000552343907981243	0.500268	0.05798292	0.9757365	0.7665262	0.9387222024105308	0.9329499932808722	0.9959055408950518	0.9219680915296322	0.1398092216637568	0.452672769610107	Dataset 2	Celltypes	Gene_programs	labels	Dataset 2	5	15	dataset_2	0.452673	0.338277
314	X_spvipes_labels_dataset_2_private_s5_p14_001484e6		0.0015870002049353019	0.0021249885023066012	0.5012812	0.062232256	0.96089727	0.73793626	0.93424205250604	0.9458452587867037	0.9877602194874725	0.9133361992712775	0.14180636162058946	0.4504182966808647	Dataset 2	Celltypes	Gene_programs	labels	Dataset 2	5	14	dataset_2	0.450418	0.334852
355	X_spvipes_labels_dataset_2_private_s9_p11_48bf3757		0.00011714323290080674	0.00011616512835903436	0.500078	0.07032776	0.9652859	0.74886525	0.8293771687508082	0.9962237350880683	0.9656688701704066	0.9010841836073986	0.14265977240758332	0.44602953688750946	Dataset 2	Celltypes	Gene_programs	labels	Dataset 2	9	11	dataset_2	0.44603	0.328184
298	X_spvipes_labels_dataset_2_private_s14_p9_389eedb4		6.580042537501599e-05	4.83136756909103e-05	0.4999875	0.05842018	0.9722283	0.7884488	0.9504509327352676	0.8118575606615082	0.9935031851984527	0.9032977555646268	0.13963045205059987	0.44509737345621064	Dataset 2	Celltypes	Gene_programs	labels	Dataset 2	14	9	dataset_2	0.445097	0.326768
292	X_spvipes_labels_dataset_2_private_s14_p14_63d8bc01		8.189205778346378e-06	-7.182456359353384e-06	0.6393306	0.9999994	0.90493613	0.57842374	0.004333975291958603	0.9866768892170072	0	0.4948741356398303	0.4098327590592572	0.44384930969148645	Dataset 2	Celltypes	Gene_programs	labels	Dataset 2	14	14	dataset_2	0.443849	0.324872
326	X_spvipes_labels_dataset_2_private_s6_p15_84847261		0.00010437852947477642	0.00010633326108338655	0.5000167	0.05664873	0.93616986	0.7723385	0.9198935388926343	0.8274424058070311	0.9589948586609356	0.8829678351334849	0.1392190330806962	0.4367185539018117	Dataset 2	Celltypes	Gene_programs	labels	Dataset 2	6	15	dataset_2	0.436719	0.314039
364	X_spvipes_labels_dataset_2_private_s9_p9_b9767bbf		3.34403591096566e-06	-3.6510887497530566e-05	0.50064945	0.07338977	0.9525969	0.7369838	0.7499660692423178	0.9970947462528478	0.9384565168543367	0.8750196022578643	0.14350151348958748	0.4361087489968982	Dataset 2	Celltypes	Gene_programs	labels	Dataset 2	9	9	dataset_2	0.436109	0.313112
346	X_spvipes_labels_dataset_2_private_s8_p13_d9b19abb		1.0592092982650806e-05	-2.39260889434452e-05	0.5570666	0.73659015	0.9411708	0.5667379	0.06137190098393304	0.9724334099909742	0.4471922921277659	0.5977812609998681	0.3234108581046704	0.43315901926274947	Dataset 2	Celltypes	Gene_programs	labels	Dataset 2	8	13	dataset_2	0.433159	0.308631
275	X_spvipes_labels_dataset_2_private_s12_p8_76c63526		0.00011019587909937873	0.0001008434435571538	0.5003524	0.07137787	0.96386313	0.72928613	0.6688104118843372	0.997454755306614	0.925653567325899	0.8570136125497323	0.142985323850821	0.42859663933038555	Dataset 2	Celltypes	Gene_programs	labels	Dataset 2	12	8	dataset_2	0.428597	0.3017
310	X_spvipes_labels_dataset_2_private_s5_p10_c52737b0		0.0007185485882017836	0.0008597334790945282	0.5005083	0.054967165	0.8864609	0.7664497	0.7825071220185285	0.8084328288321015	0.825548862045627	0.8138798806136143	0.13926343886780673	0.4091100155661298	Dataset 2	Celltypes	Gene_programs	labels	Dataset 2	5	10	dataset_2	0.40911	0.272095
250	X_spvipes_labels_dataset_2_private_s10_p5_537c6773		0.0216217720602776	0.029790164936014912	0.6110774	0.99999976	0.82712156	0.11701465	0.0	0.9933634346550071	0	0.38749992739807293	0.415622281610447	0.4043733399254974	Dataset 2	Celltypes	Gene_programs	labels	Dataset 2	10	5	dataset_2	0.404373	0.264899
277	X_spvipes_labels_dataset_2_private_s13_p10_6699b6ab		0.0002868647446299966	0.0003523002511662933	0.5001672	0.051095724	0.96017706	0.80828524	0.9477701578624194	0.2224330163847005	0.989340853292894	0.7856012655681224	0.13797552003255656	0.3970258182467829	Dataset 2	Celltypes	Gene_programs	labels	Dataset 2	13	10	dataset_2	0.397026	0.253737
306	X_spvipes_labels_dataset_2_private_s15_p6_8e8375ba		0.017771503740808076	0.024325660360423725	0.58006006	0.997929	0.8487946	0.09364587	0.0	0.8880070267666872	0	0.366089495391637	0.4050215514766248	0.38944872904262967	Dataset 2	Celltypes	Gene_programs	labels	Dataset 2	15	6	dataset_2	0.389449	0.242226
331	X_spvipes_labels_dataset_2_private_s6_p9_e2be2df1		0.003932172168404977	0.005393895715771551	0.50294906	0.048619986	0.9798782	0.8320602	0.9459257346718004	0.022213705924340958	0.9957671514808382	0.7551689994227813	0.14022377811854322	0.3862018666402385	Dataset 2	Celltypes	Gene_programs	labels	Dataset 2	6	9	dataset_2	0.386202	0.237293
295	X_spvipes_labels_dataset_2_private_s14_p6_049047ef		0.0047098866426400895	0.006397796316688975	0.5619801	0.9999994	0.78041804	0.0004326105	0.0	0.9928024524509869	0	0.35473062026619834	0.3932718038002876	0.37785533038665187	Dataset 2	Celltypes	Gene_programs	labels	Dataset 2	14	6	dataset_2	0.377855	0.224613
307	X_spvipes_labels_dataset_2_private_s15_p7_2a452297		7.657020531798028e-06	-7.880747572647736e-06	0.577361	0.99999964	0.7057088	8.940697e-08	0.0	0.9926830079640554	0	0.3396783738630137	0.3943401015770899	0.3724754104914594	Dataset 2	Celltypes	Gene_programs	labels	Dataset 2	15	7	dataset_2	0.372475	0.216439
245	X_spvipes_labels_dataset_2_private_s10_p11_7ec58926		5.19043507652937e-05	2.7410841855646497e-05	0.5000394	0.06303096	0.92235744	0.6670073	0.3575993613828313	0.9917277871871983	0.5740628085093561	0.7025509448307942	0.14078741800961916	0.36549282873808914	Dataset 2	Celltypes	Gene_programs	labels	Dataset 2	10	11	dataset_2	0.365493	0.205831
324	X_spvipes_labels_dataset_2_private_s6_p13_e9b8fb50		2.2994839743926128e-06	-3.79350675679604e-05	0.49998963	0.05874884	0.9185797	0.6687268	0.3152370230272063	0.997335645938277	0.5565846241736352	0.691292758524064	0.13967570862348028	0.3603225285837138	Dataset 2	Celltypes	Gene_programs	labels	Dataset 2	6	13	dataset_2	0.360323	0.197976
253	X_spvipes_labels_dataset_2_private_s10_p8_ad72b64a		0.008847897889877701	0.012089502127984196	0.5459725	0.6394274	0.87286264	0.2894553	0.0	0.9697261133267263	0	0.426408820916688	0.30158433739212265	0.3515141308019488	Dataset 2	Celltypes	Gene_programs	labels	Dataset 2	10	8	dataset_2	0.351514	0.184595
329	X_spvipes_labels_dataset_2_private_s6_p7_d06ebab9		1.3571356786316756e-06	-3.189838472504853e-05	0.54740584	0.80955374	0.74586254	0.0005903542	0.0	0.9724958843168588	0	0.343789762381255	0.3392322600315189	0.34105526097141337	Dataset 2	Celltypes	Gene_programs	labels	Dataset 2	6	7	dataset_2	0.341055	0.168705
362	X_spvipes_labels_dataset_2_private_s9_p7_72bb56f3		3.5132189833678686e-05	1.3931807196854147e-05	0.542325	0.43103004	0.9090506	0.52938354	0.0	0.961157658837978	0	0.4799183565661796	0.2433510297130943	0.33797796045432843	Dataset 2	Celltypes	Gene_programs	labels	Dataset 2	9	7	dataset_2	0.337978	0.16403
287	X_spvipes_labels_dataset_2_private_s13_p9_c00b20dd		7.508442985201722e-06	-3.101082627420077e-05	0.54660773	0.91715646	0.59029126	0.0	0.0	0.8743765774561789	0	0.2929335678258305	0.3659351720726348	0.3367345303739131	Dataset 2	Celltypes	Gene_programs	labels	Dataset 2	13	9	dataset_2	0.336735	0.162141
340	X_spvipes_labels_dataset_2_private_s7_p7_df3fa9c6		2.101105525909699e-07	-2.8657721468222e-05	0.4999897	0.068330765	0.9129684	0.56822777	0.009412656165976323	0.9963844465845526	0	0.49739865356707363	0.14207300138901152	0.2842032622602364	Dataset 2	Celltypes	Gene_programs	labels	Dataset 2	7	7	dataset_2	0.284203	0.0823345
265	X_spvipes_labels_dataset_2_private_s11_p9_3c6e76bf		4.0741692360883315e-05	1.3802662122104987e-05	0.49999815	0.05578637	0.8877404	0.57007617	0.013880741801069088	0.99761178049856	0.014306452813673192	0.4967231151825725	0.13895976696039353	0.2820651062492651	Dataset 2	Celltypes	Gene_programs	labels	Dataset 2	11	9	dataset_2	0.282065	0.0790862
325	X_spvipes_labels_dataset_2_private_s6_p14_8c0c5718		4.4612297250119745e-08	-3.9719067695175234e-05	0.49998593	0.06606543	0.8680134	0.3447237	0.0	0.9930473735595489	0	0.4411568913989215	0.14150292237240236	0.26136450998301003	Dataset 2	Celltypes	Gene_programs	labels	Dataset 2	6	14	dataset_2	0.261365	0.0476374
309	X_spvipes_labels_dataset_2_private_s15_p9_0b5a78ec		0.017971353308399912	0.024674411113784583	0.51212364	0.17778063	0.82111716	0.0013126135	0.0	0.970491467289387	0	0.3585842486962197	0.18313750924462235	0.2533162050252613	Dataset 2	Celltypes	Gene_programs	labels	Dataset 2	15	9	dataset_2	0.253316	0.0354102
313	X_spvipes_labels_dataset_2_private_s5_p13_bf8349dd		1.7916769861990204e-05	-1.3846845847341534e-05	0.49997908	0.06451106	0.85533774	0.23822564	3.959141658088527e-05	0.9931671531650746	0	0.41735401256684385	0.14112355235210505	0.25161573643800056	Dataset 2	Celltypes	Gene_programs	labels	Dataset 2	5	13	dataset_2	0.251616	0.0328268
319	X_spvipes_labels_dataset_2_private_s5_p8_155eeda3		1.0145135632507086e-05	-2.744602765078505e-05	0.50004023	0.0672009	0.83525705	0.17106938	0.0	0.9959066686368268	0	0.4004466211266573	0.14180595784183767	0.2452622231557655	Dataset 2	Celltypes	Gene_programs	labels	Dataset 2	5	8	dataset_2	0.245262	0.0231745
321	X_spvipes_labels_dataset_2_private_s6_p10_2076c368		1.4823090258900812e-05	-3.082493810202077e-05	0.49998355	0.06776881	0.7897243	0.10090047	0.0	0.9958677474574347	0	0.37729850180777114	0.14193408986244108	0.23607985464057313	Dataset 2	Celltypes	Gene_programs	labels	Dataset 2	6	10	dataset_2	0.23608	0.00922441
316	X_spvipes_labels_dataset_2_private_s5_p5_328980fb		1.2294366656631075e-06	-3.814064018636751e-05	0.5000226	0.06754053	0.7943711	0.020039499	0.0	0.9965783822443243	0	0.36219780182651984	0.1418815513367312	0.23000805153264664	Dataset 2	Celltypes	Gene_programs	labels	Dataset 2	5	5	dataset_2	0.230008	0
