# Supplementary material for: Integrative Learning of Disentangled Representations from Single-Cell RNA-Sequencing Datasets
Source: Comput Struct Biotechnol J. 2026 Mar 16;35(1):0015. doi: 10.34133/csbj.0015 (PMC13068006; doi:10.34133/csbj.0015)
Supplement: Supplementary 1 — Figs. S1 and S2 Tables S1 to S7 [file csbj.0015.f1.zip › Supplementary Table 4.xlsx]

## Sheet: Sheet1
	Embedding	Isolated labels	KMeans NMI	KMeans ARI	Silhouette label	cLISI	Silhouette batch	iLISI	KBET	Graph connectivity	PCR comparison	Batch correction	Bio conservation	Total	dataset	batch_key	label_key	variant	dataset_label	shared_dim	private_dim	group_label	overall_raw	overall
73	X_spvipes_transport_shared_s5_p6_6dd37f46	0.7569237	0.9676403401135909	0.9802818906044537	0.7569041	1.0	0.9787873	0.72565824	0.9311407260379502	0.9924803761289944	0.9997864460825294	0.9255706297518236	0.8923500062937555	0.9056382556769826	combined	Gene_programs	Celltypes	transport	combined	5	6		0.905638	1
50	X_spvipes_transport_shared_s14_p5_e6f36859	0.7472391	0.9689142436165309	0.9789084375240854	0.7472789	1.0	0.9768959	0.69645685	0.9386966569127722	0.9834850991734372	0.9995391282649316	0.9190147205408825	0.8884681445502668	0.9006867749465131	combined	Gene_programs	Celltypes	transport	combined	14	5		0.900687	0.991326
84	X_spvipes_transport_shared_s6_p6_eee468c3	0.72759753	0.9681793334565558	0.9805602366705244	0.7276007	1.0	0.9656038	0.70293826	0.8636474004658232	0.985461619734199	0.9969299915744553	0.9029162316914434	0.8807875596972605	0.8896390284949337	combined	Gene_programs	Celltypes	transport	combined	6	6		0.889639	0.971973
6	X_spvipes_transport_shared_s10_p5_fb153ac0	0.65145653	0.9682727577340584	0.980251168711398	0.65145993	1.0	0.9301686	0.50616217	0.06680417662372737	0.9840020038350261	0.9612301947572461	0.6896734341008172	0.850288078727049	0.7860422208765563	combined	Gene_programs	Celltypes	transport	combined	10	5		0.786042	0.790498
78	X_spvipes_transport_shared_s6_p11_89e1e8b6	0.7116157	0.9673626314726317	0.9794517075422632	0.7116192	1.0	0.8491203	0.44910017	0.03719289800826302	0.9851118399392366	0.9315106798306342	0.6504071866058587	0.8740098437970889	0.7845687809205968	combined	Gene_programs	Celltypes	transport	combined	6	11		0.784569	0.787917
19	X_spvipes_transport_shared_s11_p7_c474934b	0.7019722	0.9681633951040145	0.9799255375054089	0.70197445	1.0	0.8520684	0.47812352	0.02351012378995394	0.9842482887652	0.9352809738176522	0.6546462712488654	0.8704071141433445	0.7841027769855529	combined	Gene_programs	Celltypes	transport	combined	11	7		0.784103	0.787101
91	X_spvipes_transport_shared_s7_p13_27d1a37c	0.6791247	0.9696936017502802	0.9793500255483533	0.6791363	1.0	0.8748864	0.48529896	0.02409107096081002	0.982948884179707	0.9404420671375461	0.6615334814056859	0.8614609232975564	0.7814899465408083	combined	Gene_programs	Celltypes	transport	combined	7	13		0.78149	0.782523
34	X_spvipes_transport_shared_s13_p11_4741e63c	0.678532	0.9704575585540312	0.9806379740817949	0.67850924	0.99999994	0.88074195	0.48275852	0.013896816780822514	0.981892098029103	0.9457683549940511	0.6610115491374922	0.861627342553929	0.7813810251873543	combined	Gene_programs	Celltypes	transport	combined	13	11		0.781381	0.782333
97	X_spvipes_transport_shared_s7_p8_2bf558aa	0.6924241	0.9696936017502802	0.9793500255483533	0.6924323	1.0	0.8454611	0.47846636	0.015227701159652596	0.9802396918765718	0.9341494804692874	0.6507088552003699	0.8667800060345254	0.7803515457008632	combined	Gene_programs	Celltypes	transport	combined	7	8		0.780352	0.780529
77	X_spvipes_transport_shared_s6_p10_2230df5a	0.70132506	0.9684864032622027	0.9806047347123912	0.7013414	1.0	0.80496424	0.48053226	0.021491582586779683	0.9872889837389938	0.9186298691531534	0.642581381758261	0.8703515175042815	0.7792434632058732	combined	Gene_programs	Celltypes	transport	combined	6	10		0.779243	0.778588
62	X_spvipes_transport_shared_s15_p6_1e3e677b	0.6579241	0.9666008499323981	0.9775338289491069	0.65802914	0.99999994	0.87426424	0.49373683	0.04139161278797916	0.9736400619695861	0.9397687758059362	0.6645603107929372	0.8520175747953134	0.7770346691943628	combined	Gene_programs	Celltypes	transport	combined	15	6		0.777035	0.774719
69	X_spvipes_transport_shared_s5_p13_99f05735	0.68727475	0.9668239161038884	0.9785869757563936	0.6873679	1.0	0.8007978	0.48970947	0.024750954600713124	0.9855943835080346	0.9241667337224252	0.6450038776841056	0.8640107124029708	0.7764079785154248	combined	Gene_programs	Celltypes	transport	combined	5	13		0.776408	0.773621
42	X_spvipes_transport_shared_s13_p8_910a541c	0.66056025	0.9686141017533236	0.9791614299864334	0.6605713	1.0	0.8815192	0.48065615	0.01585147015595031	0.9813118982011012	0.9369260712994204	0.6592529570154618	0.8537814118327232	0.7759700299058185	combined	Gene_programs	Celltypes	transport	combined	13	8		0.77597	0.772854
7	X_spvipes_transport_shared_s10_p6_fd12ab1b	0.6724343	0.9683282764300539	0.9804018368722301	0.67245626	1.0	0.88387954	0.43340954	0.01687811863416678	0.9803275980846452	0.9337725949444649	0.649653485132338	0.8587241296360123	0.7750958718345426	combined	Gene_programs	Celltypes	transport	combined	10	6		0.775096	0.771323
55	X_spvipes_transport_shared_s15_p10_99cfd700	0.64926815	0.9676849014185684	0.9800773171815532	0.64927924	1.0	0.91760445	0.4472251	0.012107617622527806	0.9865777980535274	0.945234510324697	0.6617498932506876	0.8492619211446459	0.7742571099870625	combined	Gene_programs	Celltypes	transport	combined	15	10		0.774257	0.769853
45	X_spvipes_transport_shared_s14_p11_7ba1f89e	0.6759772	0.9663790624510887	0.9797039947608751	0.6759527	1.0	0.8346523	0.4697876	0.014957520802423704	0.9859015748184679	0.9206413882167754	0.645188077228654	0.8596025801275429	0.7738367789679874	combined	Gene_programs	Celltypes	transport	combined	14	11		0.773837	0.769117
33	X_spvipes_transport_shared_s13_p10_17a60c45	0.64629835	0.9687835784697191	0.9793753746082323	0.64630556	1.0	0.9405348	0.3031037	0.19089068075441606	0.9832569423154187	0.8805700537543552	0.6596712384593204	0.8481525726094562	0.7727600389494018	combined	Gene_programs	Celltypes	transport	combined	13	10		0.77276	0.767231
17	X_spvipes_transport_shared_s11_p5_e5ca3c09	0.66847414	0.9680126741615358	0.9793472248439373	0.6684761	1.0	0.82664967	0.48721185	0.01688416567734103	0.9697261871049563	0.915119696578271	0.6431183077313055	0.8568620283049704	0.7713645400755045	combined	Gene_programs	Celltypes	transport	combined	11	5		0.771365	0.764786
28	X_spvipes_transport_shared_s12_p5_77ddd8ad	0.6837555	0.967853125128096	0.9800520513497385	0.68376625	1.0	0.9226831	0.3403883	0.008877374383472813	0.9771382197363341	0.9097606379236313	0.6317695299703942	0.863085387865147	0.7705590447072459	combined	Gene_programs	Celltypes	transport	combined	12	5		0.770559	0.763375
117	X_spvipes_transport_shared_s9_p6_7e1626aa	0.66537416	0.9686935108979898	0.9800253025121498	0.66537917	1.0	0.92743933	0.36022344	0.0056284848204241735	0.980350088875553	0.9263481691182206	0.6399978974672585	0.8558944279652311	0.7695358157660421	combined	Gene_programs	Celltypes	transport	combined	9	6		0.769536	0.761583
89	X_spvipes_transport_shared_s7_p11_7959ba23	0.6887895	0.9696936017502802	0.9793500255483533	0.6887944	0.99999994	0.9200843	0.30930856	0.0003452352619862319	0.9843871864426672	0.8874081444262183	0.6203066904585353	0.8653254858090005	0.7673179676688143	combined	Gene_programs	Celltypes	transport	combined	7	11		0.767318	0.757698
116	X_spvipes_transport_shared_s9_p5_7a19ae99	0.6206638	0.9666239315096956	0.9776867345079874	0.6206816	1.0	0.8883804	0.47650942	0.01792613451087203	0.9797709842437733	0.9325127123031993	0.6590199382422085	0.8371312143192593	0.7658867038884389	combined	Gene_programs	Celltypes	transport	combined	9	5		0.765887	0.755191
99	X_spvipes_transport_shared_s8_p10_ef95588b	0.66248053	0.9704575585540312	0.9806379740817949	0.6624911	0.99999994	0.9252327	0.3355988	0.0018334240629088987	0.9820099079181948	0.9131457384164194	0.6315641091310793	0.8552134178598678	0.7657536943683525	combined	Gene_programs	Celltypes	transport	combined	8	10		0.765754	0.754958
51	X_spvipes_transport_shared_s14_p6_fc980bf5	0.6582882	0.9673792406448597	0.9800366230913575	0.658304	1.0	0.9400446	0.32658017	0.001882987661444188	0.9807886389710341	0.9181926547919002	0.6334977941053103	0.8528016041246543	0.7650800801169166	combined	Gene_programs	Celltypes	transport	combined	14	6		0.76508	0.753778
37	X_spvipes_transport_shared_s13_p14_687dd116	0.67823887	0.9696196785490842	0.9797299528776092	0.6782533	1.0	0.8981066	0.32081947	0.0014404795273386954	0.9807874622093466	0.899438263436642	0.6201184554587987	0.8611683586354975	0.7647483973648179	combined	Gene_programs	Celltypes	transport	combined	13	14		0.764748	0.753197
57	X_spvipes_transport_shared_s15_p12_568a538d	0.6694315	0.9704575585540312	0.9806379740817949	0.6694129	0.99999994	0.93786687	0.30327192	0.00014087117931034667	0.9814787791452251	0.89280888808255	0.6231134708573813	0.8579879783113753	0.7640381753297777	combined	Gene_programs	Celltypes	transport	combined	15	12		0.764038	0.751952
107	X_spvipes_transport_shared_s8_p7_f7ab0fc8	0.66004306	0.967456542252863	0.9800546596439723	0.660059	1.0	0.94307554	0.3143233	0.0006802375715649435	0.9841656155179154	0.90464192976318	0.6293773253235838	0.8535226475792268	0.7638645186769697	combined	Gene_programs	Celltypes	transport	combined	8	7		0.763865	0.751648
92	X_spvipes_transport_shared_s7_p14_aa0491b2	0.67433196	0.9690827976531263	0.9807924197779301	0.6743397	1.0	0.9272507	0.30262104	0.0	0.9824696848209935	0.8829173411519665	0.619051755170178	0.8597093784318901	0.7634463291272052	combined	Gene_programs	Celltypes	transport	combined	7	14		0.763446	0.750916
59	X_spvipes_transport_shared_s15_p14_8f496d12	0.64572465	0.970457558554031	0.9806379740817949	0.64572895	0.99999994	0.9306075	0.3330615	0.0032281393951783823	0.9844554647926612	0.9114892249479116	0.6325683686225604	0.8485098145921981	0.7621332362043429	combined	Gene_programs	Celltypes	transport	combined	15	14		0.762133	0.748615
95	X_spvipes_transport_shared_s7_p6_be6c87b8	0.6684343	0.9676872871013912	0.9803941513559561	0.6684144	1.0	0.92714405	0.3044127	0.0003005104979984574	0.9838769877958461	0.8811369936851918	0.6193742530329533	0.8569860348533347	0.7619413221251821	combined	Gene_programs	Celltypes	transport	combined	7	6		0.761941	0.748279
104	X_spvipes_transport_shared_s8_p15_86859fd5	0.6569026	0.9681745638039742	0.980281207274102	0.65693384	1.0	0.9418637	0.30658078	0.000301084799273627	0.9834743960844401	0.8966819046039505	0.6257803885355211	0.852458445284646	0.761787222584996	combined	Gene_programs	Celltypes	transport	combined	8	15		0.761787	0.748009
102	X_spvipes_transport_shared_s8_p13_7064ad78	0.657549	0.9693540094273214	0.9809355306301444	0.65757245	1.0	0.94231427	0.30259714	8.02549383435408e-05	0.9845533170780747	0.8925323684635834	0.6244154745492474	0.8530822023878665	0.7616155112524189	combined	Gene_programs	Celltypes	transport	combined	8	13		0.761616	0.747709
63	X_spvipes_transport_shared_s15_p7_5e9427c8	0.6425625	0.967468121436722	0.9800083061650834	0.642587	1.0	0.94372	0.32692298	0.001802376707676201	0.9853380564945345	0.9130251490516312	0.6341617156176385	0.8465251884553892	0.7615797993202889	combined	Gene_programs	Celltypes	transport	combined	15	7		0.76158	0.747646
96	X_spvipes_transport_shared_s7_p7_4cc41486	0.66693723	0.9678367578583694	0.9804987916196498	0.6669558	1.0	0.9226278	0.30351505	0.00046062353981937275	0.9851505006393207	0.8774902476563842	0.6178488510272612	0.8564457220324446	0.7610069736303712	combined	Gene_programs	Celltypes	transport	combined	7	7		0.761007	0.746643
98	X_spvipes_transport_shared_s7_p9_23648b0c	0.6671301	0.9699805895291727	0.9804425430318665	0.667113	1.0	0.9232043	0.30354464	0.00032188444357043644	0.9824394909178468	0.8757807612770823	0.6170582159934714	0.8569332502648018	0.7609832365562696	combined	Gene_programs	Celltypes	transport	combined	7	9		0.760983	0.746601
88	X_spvipes_transport_shared_s7_p10_1839c743	0.6725942	0.9686030876009808	0.9791687473204277	0.67260844	1.0	0.9207055	0.30177656	0.00012162713617822601	0.981162749060393	0.8682593166405707	0.6144051556130217	0.8585948919438458	0.7609189974115161	combined	Gene_programs	Celltypes	transport	combined	7	10		0.760919	0.746488
90	X_spvipes_transport_shared_s7_p12_1369a0a8	0.66779333	0.9682524309214103	0.9786649808090145	0.6677908	1.0	0.9249633	0.30555105	0.00022169301715416063	0.9814674086890323	0.8755175190398508	0.6175441817389291	0.8565003031583103	0.7609178545905577	combined	Gene_programs	Celltypes	transport	combined	7	12		0.760918	0.746486
101	X_spvipes_transport_shared_s8_p12_e3b85dc1	0.65498513	0.96713868906286	0.9800911816648799	0.65496486	1.0	0.940704	0.30510962	0.00016049538506921404	0.9854316170736335	0.8925673080430434	0.6247946057342603	0.8514359729629918	0.7607794260714991	combined	Gene_programs	Celltypes	transport	combined	8	12		0.760779	0.746244
119	X_spvipes_transport_shared_s9_p8_1f5c3a6b	0.64613855	0.9673980657836687	0.9784921568759667	0.64614797	1.0	0.9519083	0.3080829	0.00019997311419361	0.9818837386705012	0.9063278840112523	0.6296805529543554	0.8476353475791072	0.7604534297292065	combined	Gene_programs	Celltypes	transport	combined	9	8		0.760453	0.745673
93	X_spvipes_transport_shared_s7_p15_faf3f9d6	0.66268367	0.968530242866897	0.979601989069285	0.662679	1.0	0.9284588	0.30256477	0.00020077084139327712	0.982733882536834	0.8767160781083692	0.6181348563040332	0.8546989828557422	0.7600733322350586	combined	Gene_programs	Celltypes	transport	combined	7	15		0.760073	0.745007
108	X_spvipes_transport_shared_s8_p8_c1a7d3d5	0.65453005	0.9703766925505463	0.9807421522884093	0.6545228	1.0	0.934913	0.30632234	0.0003410956825543769	0.9816934510728835	0.8865936304224485	0.6219726866745909	0.8520343339626031	0.7600096750473981	combined	Gene_programs	Celltypes	transport	combined	8	8		0.76001	0.744895
112	X_spvipes_transport_shared_s9_p12_0bcb2d3f	0.642788	0.9668677314130596	0.9799039574216124	0.6427926	1.0	0.9514507	0.31012657	0.0005608489673461585	0.9815207982466756	0.9064565934982464	0.6300230978571143	0.8464704528601656	0.759891510858945	combined	Gene_programs	Celltypes	transport	combined	9	12		0.759892	0.744688
2	X_spvipes_transport_shared_s10_p12_1d16263a	0.6393186	0.9685140870418694	0.9792642467689396	0.63932395	1.0	0.9564022	0.31133088	0.00046063855308978077	0.9799704341338696	0.9104791534689777	0.6317286646464706	0.8452841738040929	0.759861970141044	combined	Gene_programs	Celltypes	transport	combined	10	12		0.759862	0.744637
41	X_spvipes_transport_shared_s13_p7_34694072	0.63879746	0.9679686297530711	0.9805865588227398	0.63879895	1.0	0.9507021	0.31660664	0.0008804260083375339	0.9831718137251997	0.9073839353619829	0.6317489774202271	0.8452303205330027	0.7598377832878924	combined	Gene_programs	Celltypes	transport	combined	13	7		0.759838	0.744594
103	X_spvipes_transport_shared_s8_p14_a814847d	0.65080917	0.9673028635321933	0.9802917300101677	0.65081155	1.0	0.9421772	0.3031188	0.00014017440220563183	0.9844646122226992	0.8870611991837458	0.6233923974485954	0.8498430630718754	0.7592627968225635	combined	Gene_programs	Celltypes	transport	combined	8	14		0.759263	0.743587
49	X_spvipes_transport_shared_s14_p15_950ba5c6	0.6303579	0.9663346452327358	0.9794327392754696	0.63038635	1.0	0.95377576	0.3253441	0.0010803562351680506	0.9829040701482938	0.9162410675240332	0.6358690686225025	0.8413023316341546	0.7591290264294936	combined	Gene_programs	Celltypes	transport	combined	14	15		0.759129	0.743353
44	X_spvipes_transport_shared_s14_p10_92865ee1	0.6415327	0.9683496407805946	0.9800709837561214	0.641527	1.0	0.94722736	0.31204653	0.0007202922121838066	0.9792643102360519	0.9012593908231382	0.6281035759903955	0.8462960681522773	0.7590190712875245	combined	Gene_programs	Celltypes	transport	combined	14	10		0.759019	0.74316
35	X_spvipes_transport_shared_s13_p12_2e47962f	0.63335985	0.9661696517211708	0.9794607280199765	0.6333822	1.0	0.9573569	0.31449687	0.0004199527653749529	0.9839149588025855	0.9114035922396018	0.633518461679176	0.8424744860777766	0.7588920763183364	combined	Gene_programs	Celltypes	transport	combined	13	12		0.758892	0.742938
110	X_spvipes_transport_shared_s9_p10_d2f1778f	0.64218014	0.9678098683092291	0.9804921953485228	0.6421912	1.0	0.94790447	0.30674243	0.00020046463484625182	0.9851042778795595	0.8944022507373515	0.6268707781135472	0.8465346760181409	0.7586691168563033	combined	Gene_programs	Celltypes	transport	combined	9	10		0.758669	0.742547
115	X_spvipes_transport_shared_s9_p15_08a77681	0.6380775	0.967217475677095	0.9795191791798735	0.6380892	1.0	0.95356065	0.3067318	0.00022028359967270471	0.9820530777475126	0.9044175292040921	0.6293966602803605	0.8445806664663887	0.7585070639919774	combined	Gene_programs	Celltypes	transport	combined	9	15		0.758507	0.742263
113	X_spvipes_transport_shared_s9_p13_4a6980cb	0.64463246	0.9683536739718883	0.9795101714986276	0.64464426	1.0	0.9475862	0.30520096	0.0001807895289183356	0.9799934055417665	0.8926396719081273	0.6251201960337018	0.8474281129127677	0.7585049461611413	combined	Gene_programs	Celltypes	transport	combined	9	13		0.758505	0.74226
9	X_spvipes_transport_shared_s10_p8_aaf5e231	0.6363408	0.9677951410022525	0.9799025973411853	0.6363588	1.0	0.9541993	0.3098323	0.00046088693757324634	0.9807807499566904	0.9048279497236187	0.6300202470507493	0.8440794665682236	0.7584557787612339	combined	Gene_programs	Celltypes	transport	combined	10	8		0.758456	0.742173
109	X_spvipes_transport_shared_s8_p9_8eb3f924	0.64506924	0.9689139751737814	0.9790579680551488	0.6451066	1.0	0.9382528	0.3046197	0.01100744166966339	0.9843832585243965	0.8844150041961649	0.6245356361935968	0.847629559677738	0.7583919902840814	combined	Gene_programs	Celltypes	transport	combined	8	9		0.758392	0.742062
21	X_spvipes_transport_shared_s11_p9_e3f48c2a	0.64331466	0.9692829666223303	0.9793580715962104	0.6433387	1.0	0.94487524	0.30567798	0.00032256509850560507	0.9811317054289734	0.8933859973777897	0.6250787036436147	0.8470588756162728	0.7582668068272096	combined	Gene_programs	Celltypes	transport	combined	11	9		0.758267	0.741842
120	X_spvipes_transport_shared_s9_p9_31434cc2	0.6387619	0.9681932355526122	0.9804603749138646	0.6387539	1.0	0.94789296	0.31014946	0.00037993040865313607	0.9814943237095262	0.8981743933116013	0.6276182204298648	0.8452338758942597	0.7581876137085017	combined	Gene_programs	Celltypes	transport	combined	9	9		0.758188	0.741704
14	X_spvipes_transport_shared_s11_p13_5bf2f79a	0.6332885	0.9694988141924347	0.9793513009211698	0.6332838	1.0	0.9569768	0.30872455	0.0002618448664276767	0.9818546743309369	0.9055728578007615	0.6306781341886877	0.8430844823466039	0.7581219430834374	combined	Gene_programs	Celltypes	transport	combined	11	13		0.758122	0.741589
56	X_spvipes_transport_shared_s15_p11_e08ff4d7	0.62266314	0.9673169815875948	0.9795161489880914	0.62266874	1.0	0.9640706	0.31986985	0.0004406906260004704	0.9801231954058569	0.9218638209568896	0.6372736282889238	0.8384330028012335	0.7579692529963096	combined	Gene_programs	Celltypes	transport	combined	15	11		0.757969	0.741321
48	X_spvipes_transport_shared_s14_p14_f2d5364b	0.6338888	0.9678395696140654	0.9796962954233813	0.63389593	1.0	0.95134795	0.31473887	0.00035977240557709357	0.9815720082492294	0.9028498760003546	0.6301736946885762	0.8430641159472476	0.7579079474437791	combined	Gene_programs	Celltypes	transport	combined	14	14		0.757908	0.741214
46	X_spvipes_transport_shared_s14_p12_d22a1631	0.62818205	0.9686009127134837	0.980201766475619	0.6282048	1.0	0.95659035	0.3176826	0.0006407672684399192	0.9795221025565363	0.911082834604706	0.6331037246261708	0.841037911059073	0.7578642364859122	combined	Gene_programs	Celltypes	transport	combined	14	12		0.757864	0.741137
114	X_spvipes_transport_shared_s9_p14_8178a0fe	0.6377282	0.9670925949847424	0.9788622584070457	0.6377159	1.0	0.9475706	0.31070104	0.0001999425497867204	0.9843435553025504	0.895490466652067	0.6276611317375507	0.8442797887516302	0.7576323259459983	combined	Gene_programs	Celltypes	transport	combined	9	14		0.757632	0.740731
13	X_spvipes_transport_shared_s11_p12_356dac32	0.6315087	0.9681357948839676	0.9794843589290869	0.63151693	1.0	0.9542633	0.31155872	0.0005195748678295793	0.9803027912551127	0.9055446551050244	0.6304378148367188	0.8421291590508799	0.7574526213652155	combined	Gene_programs	Celltypes	transport	combined	11	12		0.757453	0.740416
118	X_spvipes_transport_shared_s9_p7_fac3372c	0.64035445	0.9660999674730638	0.9790913007947603	0.6403545	1.0	0.9445432	0.3077403	0.00018031001299341265	0.9834231625990743	0.8881317147689841	0.6248037282644794	0.8451800473814395	0.7570295197346555	combined	Gene_programs	Celltypes	transport	combined	9	7		0.75703	0.739675
47	X_spvipes_transport_shared_s14_p13_fcdc1710	0.6294635	0.9678161242256393	0.9804077806171646	0.62946224	1.0	0.9554661	0.3111345	0.0002807634630396086	0.9801275322115673	0.9045128958128381	0.6303043600626257	0.8414299281586548	0.7569797009202431	combined	Gene_programs	Celltypes	transport	combined	14	13		0.75698	0.739588
32	X_spvipes_transport_shared_s12_p9_d971873b	0.62573487	0.9680533219593112	0.9802537505696657	0.625717	1.0	0.9590286	0.3124528	0.0002001499985280149	0.9796276781274205	0.9098591210882186	0.6322336687963857	0.8399517844932831	0.756864538214524	combined	Gene_programs	Celltypes	transport	combined	12	9		0.756865	0.739386
0	X_spvipes_transport_shared_s10_p10_02b9d32a	0.6311977	0.9670661840338445	0.9798615046829711	0.63120556	1.0	0.9532436	0.30898508	0.00023997201765985163	0.9815161045939081	0.9024928894711165	0.6292955386846766	0.8418661876914832	0.7568379280887606	combined	Gene_programs	Celltypes	transport	combined	10	10		0.756838	0.739339
29	X_spvipes_transport_shared_s12_p6_f0b3b715	0.63396966	0.9660787402550701	0.9794572764093193	0.6339835	1.0	0.95234334	0.30729255	0.00018045376053417488	0.9822307803160897	0.8974473307185914	0.6278988980176368	0.8426978348178633	0.7567782600977726	combined	Gene_programs	Celltypes	transport	combined	12	6		0.756778	0.739235
54	X_spvipes_transport_shared_s14_p9_65d236a0	0.6249921	0.9688896379418646	0.980934811271085	0.62499845	1.0	0.95777524	0.3131325	0.00030001312829910844	0.9811332870905328	0.90698317189631	0.631864846356317	0.839962994414886	0.7567237351914584	combined	Gene_programs	Celltypes	transport	combined	14	9		0.756724	0.739139
5	X_spvipes_transport_shared_s10_p15_05c4a3b8	0.62881297	0.9678433519781832	0.9795902665512729	0.62882066	1.0	0.95520556	0.309904	0.00032082093159657867	0.9831451998066493	0.9025197003898615	0.6302190520320179	0.841013448998097	0.7566956902116653	combined	Gene_programs	Celltypes	transport	combined	10	15		0.756696	0.73909
8	X_spvipes_transport_shared_s10_p7_5293a821	0.63557863	0.9692978696810384	0.9807442034945899	0.6355818	1.0	0.949289	0.30642402	0.00018062016552745794	0.9767280396115142	0.8933682885098033	0.6251979868558554	0.8442404993862548	0.756623494374095	combined	Gene_programs	Celltypes	transport	combined	10	7		0.756623	0.738964
52	X_spvipes_transport_shared_s14_p7_c835bbe9	0.6276501	0.9662383633758084	0.979490367889338	0.62764895	1.0	0.9591405	0.30871665	0.0002204087157623549	0.9802571898706501	0.9077193194630603	0.6312107985574043	0.8402055525999226	0.7566076509829152	combined	Gene_programs	Celltypes	transport	combined	14	7		0.756608	0.738936
58	X_spvipes_transport_shared_s15_p13_9194b42e	0.6250395	0.9686045922028111	0.9805005773926867	0.6250211	1.0	0.9547025	0.31559992	0.0006805777663363659	0.9799719741931037	0.9070074639548543	0.6315924861616796	0.8398331575038469	0.7565368889669799	combined	Gene_programs	Celltypes	transport	combined	15	13		0.756537	0.738812
40	X_spvipes_transport_shared_s13_p6_d8d59d0b	0.6325773	0.9667555318373922	0.9797621471018185	0.6325817	1.0	0.95297134	0.3066403	0.00014040733066483877	0.9807184815740898	0.8980097281625579	0.6276960447330426	0.8423353379652714	0.7564796206723798	combined	Gene_programs	Celltypes	transport	combined	13	6		0.75648	0.738712
60	X_spvipes_transport_shared_s15_p15_824d13a3	0.624138	0.9664251505537335	0.9793873143202559	0.62413687	1.0	0.9575903	0.31343684	0.0002405698691404042	0.9822201893485982	0.9094209162599035	0.6325817527285851	0.8388174655280511	0.7563231804082647	combined	Gene_programs	Celltypes	transport	combined	15	15		0.756323	0.738438
12	X_spvipes_transport_shared_s11_p11_833c3e1a	0.6290143	0.9677152239325219	0.9795567611648857	0.6290268	1.0	0.954426	0.30700168	0.00014063171095574813	0.9841873413225294	0.8989474101608805	0.6289406048218565	0.8410626137820243	0.7562138101979572	combined	Gene_programs	Celltypes	transport	combined	11	11		0.756214	0.738246
23	X_spvipes_transport_shared_s12_p11_749e6e01	0.6259457	0.9682856379730802	0.9795361640175361	0.6259755	1.0	0.9571821	0.30977216	0.00044137120586296006	0.9819973477241003	0.9035781596001737	0.6305942362635836	0.8399485957802033	0.7562068519735554	combined	Gene_programs	Celltypes	transport	combined	12	11		0.756207	0.738234
30	X_spvipes_transport_shared_s12_p7_4b5a0d4f	0.62102115	0.9675499464680117	0.9804521716579077	0.6210247	1.0	0.9629011	0.3136742	0.00016011003943035203	0.9770308418042746	0.9137416238932897	0.6335015805313101	0.8380095994979866	0.756206391911316	combined	Gene_programs	Celltypes	transport	combined	12	7		0.756206	0.738233
1	X_spvipes_transport_shared_s10_p11_fa11ff31	0.6274103	0.9698161785845628	0.9805917902836095	0.627409	1.0	0.9535438	0.30967006	0.00022093217535426574	0.9811925004121763	0.900013400336267	0.6289281411666687	0.8410454485633684	0.7561985256046886	combined	Gene_programs	Celltypes	transport	combined	10	11		0.756199	0.738219
3	X_spvipes_transport_shared_s10_p13_f01e080b	0.62502503	0.9690297418387877	0.9800728878627032	0.62503415	1.0	0.9576794	0.3088231	0.00019976092428588502	0.9827403450047608	0.9041219687097111	0.6307129148438282	0.8398323634227506	0.7561845839911816	combined	Gene_programs	Celltypes	transport	combined	10	13		0.756185	0.738195
11	X_spvipes_transport_shared_s11_p10_c1c6954b	0.62244946	0.9670232257110366	0.9797210516346703	0.62246877	1.0	0.9563926	0.31489006	0.0005798401797136708	0.9833475087470578	0.9090800589744581	0.6328580161566619	0.8383325009082894	0.7561427070076383	combined	Gene_programs	Celltypes	transport	combined	11	10		0.756143	0.738122
20	X_spvipes_transport_shared_s11_p8_f0957bd0	0.62440217	0.9671193332482704	0.9801412061169477	0.6244186	1.0	0.9588606	0.3108928	0.00042107101038392925	0.9811296919790957	0.9050809372113557	0.6312770074214538	0.8392162642145964	0.7560405614973393	combined	Gene_programs	Celltypes	transport	combined	11	8		0.756041	0.737943
22	X_spvipes_transport_shared_s12_p10_b19f9cb3	0.6233951	0.967696778107476	0.9802527940618673	0.6233847	1.0	0.9585844	0.31223723	0.0004603897766238858	0.9802304243680201	0.906421081838673	0.6315867173085409	0.8389458743261416	0.7560022115191014	combined	Gene_programs	Celltypes	transport	combined	12	10		0.756002	0.737875
16	X_spvipes_transport_shared_s11_p15_870b201a	0.6216364	0.9671668979378706	0.9799375353475225	0.62163085	1.0	0.9572134	0.31798062	0.00048100700883203003	0.9795411972574863	0.9078236771219459	0.632607986053959	0.8380743342850998	0.7558877949926435	combined	Gene_programs	Celltypes	transport	combined	11	15		0.755888	0.737675
39	X_spvipes_transport_shared_s13_p5_03279427	0.64048904	0.9686901440247658	0.9788091749656647	0.6404872	0.99999994	0.93848497	0.30504206	0.0002828168957792376	0.9807720345357561	0.8805964975172065	0.6210356807470848	0.8456950990504666	0.7558313317291139	combined	Gene_programs	Celltypes	transport	combined	13	5		0.755831	0.737576
43	X_spvipes_transport_shared_s13_p9_62bfa1a8	0.62787944	0.9666834804572985	0.9797556160578886	0.6278824	1.0	0.95248854	0.30976224	0.0003394700101024942	0.9824443715010714	0.8992904020736145	0.6288650049288107	0.8404401916632669	0.7558101169694844	combined	Gene_programs	Celltypes	transport	combined	13	9		0.75581	0.737539
4	X_spvipes_transport_shared_s10_p14_42d7af00	0.62808347	0.9660235471767409	0.9794100950240548	0.6280873	1.0	0.95276564	0.309621	0.0001595447680836103	0.9821413559463853	0.8990219171917622	0.6287418995111167	0.8403208783730204	0.755689286828259	combined	Gene_programs	Celltypes	transport	combined	10	14		0.755689	0.737327
15	X_spvipes_transport_shared_s11_p14_695b34db	0.6259259	0.9673315324013877	0.9799547417583616	0.6259514	1.0	0.9557158	0.3078053	0.00036152927579423345	0.9803272012802132	0.9017411847406869	0.6291901981090826	0.839832716410319	0.7555757090898245	combined	Gene_programs	Celltypes	transport	combined	11	14		0.755576	0.737128
10	X_spvipes_transport_shared_s10_p9_fc0a3526	0.62340784	0.9658825005280827	0.9791526679595649	0.623407	1.0	0.95757896	0.30943975	0.00020006672330876671	0.9833202555513637	0.903171436255111	0.6307420868667843	0.838370003096028	0.7553188366043306	combined	Gene_programs	Celltypes	transport	combined	10	9		0.755319	0.736678
25	X_spvipes_transport_shared_s12_p13_033f6301	0.62194824	0.967899831306429	0.9788805825112417	0.62195367	1.0	0.9584032	0.30981192	0.00042140764785967807	0.9802920498052208	0.9035765628989618	0.6305010399590804	0.838136464443069	0.7550822946494735	combined	Gene_programs	Celltypes	transport	combined	12	13		0.755082	0.736264
64	X_spvipes_transport_shared_s15_p8_7f198cf8	0.61822754	0.9669647989027237	0.9798873877840024	0.61823237	1.0	0.96040124	0.31079927	0.0003404272132495942	0.9792478491376011	0.9063835123983934	0.6314344652861648	0.836662419511265	0.7545712378212248	combined	Gene_programs	Celltypes	transport	combined	15	8		0.754571	0.735369
38	X_spvipes_transport_shared_s13_p15_6a87ee0d	0.61922234	0.9700556857007743	0.9809882091255641	0.61921614	1.0	0.9569925	0.3104366	0.00020018975332311727	0.9798862820515503	0.8981724294544958	0.6291376029294862	0.8378964763758511	0.7543929269973051	combined	Gene_programs	Celltypes	transport	combined	13	15		0.754393	0.735056
24	X_spvipes_transport_shared_s12_p12_d80a339f	0.6180394	0.9676513150507716	0.9798845374891224	0.6180376	1.0	0.9531902	0.31369162	0.000559805227670238	0.9816853280582883	0.9040033944330833	0.6306260702517552	0.8367225726342911	0.7542839716812767	combined	Gene_programs	Celltypes	transport	combined	12	12		0.754284	0.734865
26	X_spvipes_transport_shared_s12_p14_47c565bd	0.6209725	0.9672098136907987	0.9791144624852453	0.62096786	1.0	0.95679677	0.30720377	7.977626212911814e-05	0.9768407187684254	0.8984032680494862	0.6278648596182664	0.8376529310637612	0.7537377024855633	combined	Gene_programs	Celltypes	transport	combined	12	14		0.753738	0.733909
27	X_spvipes_transport_shared_s12_p15_2f7a24f1	0.61486256	0.9670321216607126	0.9800873678540967	0.61485636	1.0	0.9597994	0.3118154	0.0003610510250808082	0.9809169268319329	0.9026738887881725	0.6311133313215909	0.8353676826167071	0.7536659420986607	combined	Gene_programs	Celltypes	transport	combined	12	15		0.753666	0.733783
65	X_spvipes_transport_shared_s15_p9_305911f3	0.62178534	0.9652892384705166	0.9785071391972859	0.6217827	1.0	0.9489049	0.31170166	0.0005607667841400489	0.9790659103710775	0.8916333659117304	0.6263733140790879	0.8374728880900181	0.753033058485646	combined	Gene_programs	Celltypes	transport	combined	15	9		0.753033	0.732674
61	X_spvipes_transport_shared_s15_p5_e4b9bb0c	0.6170381	0.9666959904906995	0.9795073654900605	0.617068	1.0	0.9535454	0.3042046	0.0001608202573054181	0.9753743844519812	0.8897265118933235	0.6246023501869772	0.8360618839647067	0.7514780704536148	combined	Gene_programs	Celltypes	transport	combined	15	5		0.751478	0.72995
81	X_spvipes_transport_shared_s6_p14_f776bf4e	0.6349933	0.9593719697577249	0.974537764357526	0.6351309	1.0	0.92281276	0.3033414	0.00016045129979751015	0.9844036575792195	0.8614140877750545	0.6144264571256141	0.8408067862242952	0.7502546545848228	combined	Gene_programs	Celltypes	transport	combined	6	14		0.750255	0.727807
85	X_spvipes_transport_shared_s6_p7_3d84b493	0.6396104	0.9168300575832379	0.9382058481870952	0.6396748	1.0	0.9259006	0.3087318	0.00032111550357935586	0.9857494283987434	0.8855419934809508	0.6212489820478828	0.8268642196519913	0.7446181246103478	combined	Gene_programs	Celltypes	transport	combined	6	7		0.744618	0.717933
70	X_spvipes_transport_shared_s5_p14_ffbae04c	0.65326804	0.7933936999248418	0.7343415724198005	0.65332633	1.0	0.8120859	0.47676945	0.02532960889207156	0.984543559462846	0.9162904457224733	0.6430037856664302	0.7668659288280593	0.7173210715634076	combined	Gene_programs	Celltypes	transport	combined	5	14		0.717321	0.670116
71	X_spvipes_transport_shared_s5_p15_e73e07e2	0.6490643	0.7838496176538997	0.7289782875757189	0.6491207	1.0	0.8232516	0.48330545	0.022462135996805337	0.9874100424406999	0.9306819748246498	0.649422242510036	0.7622025792224985	0.7170904445375135	combined	Gene_programs	Celltypes	transport	combined	5	15		0.71709	0.669712
67	X_spvipes_transport_shared_s5_p11_91d9077f	0.6461518	0.7818860334399114	0.7283178517914339	0.6462215	1.0	0.79163504	0.4835744	0.014992173779653497	0.9841823741142403	0.9197554837379653	0.6388278917023484	0.7605154369660079	0.711840418860544	combined	Gene_programs	Celltypes	transport	combined	5	11		0.71184	0.660515
111	X_spvipes_transport_shared_s9_p11_01322ef3	0.64264053	0.8324706410803651	0.7073498235633038	0.6426594	1.0	0.9540435	0.3079237	0.0002004577542296916	0.9836218797143979	0.9071818288502973	0.6305942696956697	0.7650240842884445	0.7112521584513345	combined	Gene_programs	Celltypes	transport	combined	9	11		0.711252	0.659485
100	X_spvipes_transport_shared_s8_p11_3e733978	0.65783614	0.8320961310472211	0.7058160252675385	0.6578234	1.0	0.93609226	0.30245924	0.0001811412812626926	0.9805285523533295	0.8815369801465317	0.620159634248107	0.7707143358650027	0.7104924552182444	combined	Gene_programs	Celltypes	transport	combined	8	11		0.710492	0.658154
86	X_spvipes_transport_shared_s6_p8_03344d11	0.63996947	0.8309867543969716	0.7047776717225152	0.64005035	1.0	0.92223626	0.3068885	0.00042001450368263376	0.9867316079541684	0.8761778958763645	0.618490860560764	0.7631568491711935	0.7052904537270217	combined	Gene_programs	Celltypes	transport	combined	6	8		0.70529	0.649041
94	X_spvipes_transport_shared_s7_p5_a0d0b2b2	0.63765895	0.8033316193972805	0.7355617793110123	0.6376524	1.0	0.92644835	0.3072702	0.00024051454499156205	0.984762185790568	0.8730956136107388	0.6183633656777484	0.7628409499061484	0.7050499162147884	combined	Gene_programs	Celltypes	transport	combined	7	5		0.70505	0.64862
18	X_spvipes_transport_shared_s11_p6_1f830b87	0.6286572	0.7702694789232515	0.7131187045320292	0.6287017	1.0	0.80729693	0.47715554	0.013790739269736538	0.9847929370913526	0.905653213710414	0.637737865685199	0.748149418421708	0.7039847973271044	combined	Gene_programs	Celltypes	transport	combined	11	6		0.703985	0.646754
82	X_spvipes_transport_shared_s6_p15_54cff438	0.6301713	0.7927521868071117	0.730376425682113	0.6302749	0.99999994	0.9198467	0.3041861	2.0147073637554146e-05	0.9842733664718313	0.8588683568861847	0.6134389498614772	0.756714948743725	0.6994045491908258	combined	Gene_programs	Celltypes	transport	combined	6	15		0.699405	0.638731
106	X_spvipes_transport_shared_s8_p6_a8307cb4	0.5709818	0.7858604579046351	0.7269720060859786	0.5710098	0.99999994	0.9482692	0.30637214	0.00019971754497870629	0.9833101443841068	0.8779343355175068	0.6232170983851925	0.7309648039362757	0.6878657217158424	combined	Gene_programs	Celltypes	transport	combined	8	6		0.687866	0.618517
79	X_spvipes_transport_shared_s6_p12_d07e19cc	0.59383065	0.7850183809468639	0.7269186743637024	0.59411144	0.99592733	0.91928566	0.30743113	0.00012090076521280338	0.9694436465283746	0.8503550277952381	0.6093272663819008	0.7391612953585305	0.6872276837678786	combined	Gene_programs	Celltypes	transport	combined	6	12		0.687228	0.6174
80	X_spvipes_transport_shared_s6_p13_df232843	0.60235465	0.7614508979362821	0.7093362003627042	0.60241234	1.0	0.9226859	0.30404487	0.00016085053988398602	0.9838454330653391	0.8581392706665051	0.6137752755577148	0.7351108174106518	0.686576600669477	combined	Gene_programs	Celltypes	transport	combined	6	13		0.686577	0.616259
87	X_spvipes_transport_shared_s6_p9_113a40a3	0.5739724	0.6326451572945907	0.5732324593447465	0.57413995	0.9954173	0.9286908	0.30557966	0.0038507873764626424	0.9777928597032309	0.8500566752083635	0.6131941551482242	0.6698814540377064	0.6472065344819136	combined	Gene_programs	Celltypes	transport	combined	6	9		0.647207	0.547293
68	X_spvipes_transport_shared_s5_p12_30968154	0.5882015	0.59463501999136	0.5524949862175825	0.5883424	1.0	0.91707957	0.31238136	0.0005438237450218922	0.9848316923446223	0.8597283726052385	0.6149129686722041	0.6647347914486976	0.6448060623381002	combined	Gene_programs	Celltypes	transport	combined	5	12		0.644806	0.543088
76	X_spvipes_transport_shared_s5_p9_4667f755	0.6025728	0.5518513227263447	0.47572431500402934	0.6025853	1.0	0.9191987	0.30653378	0.0001404375996747319	0.9838421239704991	0.8531180722805976	0.6125666159135259	0.6465467504327325	0.6329546966250499	combined	Gene_programs	Celltypes	transport	combined	5	9		0.632955	0.522327
66	X_spvipes_transport_shared_s5_p10_df014b61	0.589821	0.5235616410253567	0.4535340557344724	0.58988	1.0	0.920091	0.30773297	6.035610099587567e-05	0.986897079230402	0.8460463082287047	0.6121655432524258	0.6313593334819096	0.6236818173901161	combined	Gene_programs	Celltypes	transport	combined	5	10		0.623682	0.506083
31	X_spvipes_transport_shared_s12_p8_69ad731e	0.5663214	0.5486680214302442	0.4774457625847052	0.5663901	0.9999999	0.932107	0.30012646	0.00027847404012947376	0.9732013937803231	0.8476830550485199	0.6106792655964386	0.6317650269865531	0.6233307224305074	combined	Gene_programs	Celltypes	transport	combined	12	8		0.623331	0.505468
72	X_spvipes_transport_shared_s5_p5_c67710af	0.5451449	0.5962635161329494	0.4714011404290436	0.5452746	0.9891347	0.9168843	0.30746403	0.00032183324818291323	0.9745527579320497	0.8285434232372316	0.6055532642146696	0.6294437832678124	0.6198875756465553	combined	Gene_programs	Celltypes	transport	combined	5	5		0.619888	0.499437
53	X_spvipes_transport_shared_s14_p8_979ae0f8	0.55716467	0.5846090626340124	0.4133273525630329	0.55739576	0.829687	0.87888175	0.4846603	0.025443552880424585	0.9356211889923782	0.9243266941529246	0.6497867031902529	0.5884367679599107	0.6129767420520476	combined	Gene_programs	Celltypes	transport	combined	14	8		0.612977	0.487331
74	X_spvipes_transport_shared_s5_p7_1c05eb58	0.55806017	0.5503715018587766	0.4745217287521924	0.5582333	0.9411911	0.92111796	0.30579996	0.00032163867190848204	0.9590953529644363	0.825866617694332	0.6024403182864234	0.6164755595552688	0.6108614630477306	combined	Gene_programs	Celltypes	transport	combined	5	7		0.610861	0.483625
83	X_spvipes_transport_shared_s6_p5_e2d13cbb	0.55154115	0.5470608067305044	0.47302881212667247	0.55170023	0.8302831	0.89795095	0.34220687	0.004789237823122005	0.9411570589778699	0.8673781424958322	0.6106964563865865	0.5907228216519895	0.5987122755458283	combined	Gene_programs	Celltypes	transport	combined	6	5		0.598712	0.462343
105	X_spvipes_transport_shared_s8_p5_05af8e6d	0.54483145	0.5478053992158516	0.4725414042879668	0.5449808	0.80465734	0.9391618	0.3038135	0.0003003341034188537	0.9229051281990387	0.8566780499793778	0.6045717494534374	0.582963284460224	0.5916066704575094	combined	Gene_programs	Celltypes	transport	combined	8	5		0.591607	0.449896
36	X_spvipes_transport_shared_s13_p13_3a6881b4	0.5345137	0.2657401799512312	0.2127497642802855	0.53443	0.9352983	0.94827014	0.30544838	0.0001995238013184175	0.9584410471879112	0.8509084427275742	0.6126535018171523	0.49654640136003625	0.5429892415428826	combined	Gene_programs	Celltypes	transport	combined	13	13		0.542989	0.36473
75	X_spvipes_transport_shared_s5_p8_6aefd912	0.48798472	0.0015040698243497673	0.0010418330820866246	0.4879904	0.41168612	0.75778425	0.5152402	0.048974509372771036	0.003281046198002942	0.7741562279407616	0.4198872446646484	0.2780414302703894	0.334779756028093	combined	Gene_programs	Celltypes	transport	combined	5	8		0.33478	0
