# Supplementary material for: Integrative Learning of Disentangled Representations from Single-Cell RNA-Sequencing Datasets
Source: Comput Struct Biotechnol J. 2026 Mar 16;35(1):0015. doi: 10.34133/csbj.0015 (PMC13068006; doi:10.34133/csbj.0015)
Supplement: Supplementary 1 — Figs. S1 and S2 Tables S1 to S7 [file csbj.0015.f1.zip › Supplementary Table 5.xlsx]

## Sheet: Sheet1
	Embedding	Isolated labels	KMeans NMI	KMeans ARI	Silhouette label	cLISI	Silhouette batch	iLISI	KBET	Graph connectivity	PCR comparison	Batch correction	Bio conservation	Total	dataset	batch_key	label_key	variant	dataset_label	shared_dim	private_dim	group_label	overall_raw	overall
206	X_spvipes_transport_dataset_1_private_s6_p6_a8a84b62		0.8064941954709837	0.8838132387881136	0.6265944	0.99999976	0.982335	0.7458415	0.9297434662030597	0.9934416764235836	0.9955399126580315	0.9293803059711806	0.829225405022065	0.8692873654017113	Dataset 1	Celltypes	Gene_programs	transport	Dataset 1	6	6	dataset_1	0.869287	1
219	X_spvipes_transport_dataset_1_private_s7_p8_18dd1d49		0.7813531734760467	0.8636493739231708	0.64209807	0.99999976	0.982866	0.7669542	0.9480141178650201	0.9923538431282621	0.994970827298241	0.9370318041365762	0.8217750945429043	0.867877778380373	Dataset 1	Celltypes	Gene_programs	transport	Dataset 1	7	8	dataset_1	0.867878	0.997853
177	X_spvipes_transport_dataset_1_private_s15_p10_cce9f713		0.7749326866870413	0.8599132098428506	0.64189893	0.99999964	0.9815943	0.7637005	0.9293535068172246	0.9904628635987539	0.9938130105069856	0.9317848380528788	0.8191861172437019	0.8642256055673727	Dataset 1	Celltypes	Gene_programs	transport	Dataset 1	15	10	dataset_1	0.864226	0.99229
141	X_spvipes_transport_dataset_1_private_s11_p7_12e9b243		0.7411966275677707	0.8328111120758779	0.64013195	0.99999976	0.98306406	0.7634721	0.9445190500706167	0.9922738200397353	0.9965057896850326	0.9359669590937815	0.8035348629008718	0.8565077013780357	Dataset 1	Celltypes	Gene_programs	transport	Dataset 1	11	7	dataset_1	0.856508	0.980533
195	X_spvipes_transport_dataset_1_private_s5_p6_39ece7bd		0.7430368226651647	0.8344279415809871	0.62982947	0.99999964	0.97047454	0.75844765	0.9039044484976897	0.9884102052967977	0.9803039745913025	0.9203081514126316	0.8018234682403023	0.8492173415092339	Dataset 1	Celltypes	Gene_programs	transport	Dataset 1	5	6	dataset_1	0.849217	0.969428
189	X_spvipes_transport_dataset_1_private_s5_p11_d3effbe8		0.6834125962482847	0.7838945888240914	0.63275826	0.9965278	0.97871065	0.76306725	0.9381612611925243	0.9845467071678168	0.9924354938863671	0.9313842718255623	0.7741483089672212	0.8370426941105575	Dataset 1	Celltypes	Gene_programs	transport	Dataset 1	5	11	dataset_1	0.837043	0.950882
199	X_spvipes_transport_dataset_1_private_s6_p10_a62c8e96		0.8002177191311352	0.8794296885840585	0.59365606	0.9999995	0.91472024	0.4267295	0.012803710634491487	0.993802188470803	0.34001148570949674	0.5376134244727239	0.8183257484894674	0.70604081888277	Dataset 1	Celltypes	Gene_programs	transport	Dataset 1	6	10	dataset_1	0.706041	0.751329
242	X_spvipes_transport_dataset_1_private_s9_p9_5c3d2307		0.23818498081391584	0.31056500102483386	0.5808637	0.70881414	0.9848443	0.7664118	0.9386863174028395	0.9591587279988011	0.9961169561070898	0.9290436219585455	0.45960696004785273	0.6473816248121298	Dataset 1	Celltypes	Gene_programs	transport	Dataset 1	9	9	dataset_1	0.647382	0.661975
159	X_spvipes_transport_dataset_1_private_s13_p14_91456871		0.029205074661849482	0.04016124971239521	0.61267304	0.9808936	0.9828627	0.7667153	0.9489132837110819	0.9783890821038184	0.996310863054553	0.9346382455968886	0.41573324512172893	0.6232952453117928	Dataset 1	Celltypes	Gene_programs	transport	Dataset 1	13	14	dataset_1	0.623295	0.625284
185	X_spvipes_transport_dataset_1_private_s15_p7_22304330		0.0788269972407356	0.10712229697960671	0.57661873	0.91081333	0.98578185	0.7450083	0.9366565725907845	0.9772960011804442	0.9955026631007672	0.928049075023325	0.4183453392115568	0.6222268335362641	Dataset 1	Celltypes	Gene_programs	transport	Dataset 1	15	7	dataset_1	0.622227	0.623657
128	X_spvipes_transport_dataset_1_private_s10_p5_48a84b7f		0.00012425144726727747	0.00013188774072333593	0.60729855	0.9742327	0.989475	0.7650144	0.9405076414293566	0.9769374715704892	0.9988260168053636	0.9341521103299384	0.3954468414557425	0.6109289490054208	Dataset 1	Celltypes	Gene_programs	transport	Dataset 1	10	5	dataset_1	0.610929	0.606447
173	X_spvipes_transport_dataset_1_private_s14_p6_5dcba791		0.002277164795678343	0.003116278733932691	0.58977693	0.9780668	0.9845431	0.7476356	0.9389224754810613	0.9855518352536068	0.9960416262192403	0.930538925000645	0.3933092946869148	0.6082011468124069	Dataset 1	Celltypes	Gene_programs	transport	Dataset 1	14	6	dataset_1	0.608201	0.602292
163	X_spvipes_transport_dataset_1_private_s13_p7_6feebe7f		0.05780415687684471	0.07882704533509471	0.5654738	0.80075574	0.9805589	0.745521	0.9123546170759061	0.9733644912004793	0.9894551595359553	0.9202508417216478	0.3757151840902773	0.5935294471428255	Dataset 1	Celltypes	Gene_programs	transport	Dataset 1	13	7	dataset_1	0.593529	0.579942
170	X_spvipes_transport_dataset_1_private_s14_p14_25ae8790		0.030155870381733972	0.04136445419192072	0.5834727	0.8126285	0.98322487	0.7652137	0.9389420029645308	0.9602333839170125	0.9965745340306219	0.9288377035275259	0.3669053902292596	0.5916783155485661	Dataset 1	Celltypes	Gene_programs	transport	Dataset 1	14	14	dataset_1	0.591678	0.577123
160	X_spvipes_transport_dataset_1_private_s13_p15_2cdf4f6d		0.16061453975470258	0.2032085088762844	0.5482752	0.4187739	0.98673224	0.76836824	0.946121176452287	0.9536383722940995	0.9969429216223977	0.9303605918063008	0.3327180277207579	0.571775053354975	Dataset 1	Celltypes	Gene_programs	transport	Dataset 1	13	15	dataset_1	0.571775	0.546804
155	X_spvipes_transport_dataset_1_private_s13_p10_347d7529		0.07208936692439283	0.09809846679276987	0.5587851	0.5506958	0.9811188	0.76311016	0.9343163595216	0.9576965055954098	0.991138312723858	0.925476027384885	0.31991717289157096	0.5621407146888966	Dataset 1	Celltypes	Gene_programs	transport	Dataset 1	13	10	dataset_1	0.562141	0.532128
229	X_spvipes_transport_dataset_1_private_s8_p7_a6f53310		9.150234462886962e-05	8.49966542304685e-05	0.5508425	0.6382172	0.9794202	0.7461927	0.9102046151036133	0.9692082596473495	0.9867568764846585	0.918356526007012	0.29730905833583543	0.5457280454043061	Dataset 1	Celltypes	Gene_programs	transport	Dataset 1	8	7	dataset_1	0.545728	0.507127
208	X_spvipes_transport_dataset_1_private_s6_p8_9a5c5ff2		0.006362184106846135	0.008573240629253777	0.55604535	0.5500065	0.9840703	0.7667575	0.9579452920892098	0.9583111971969737	0.9946791126241824	0.9323526782434012	0.2802468217439844	0.5410891643437511	Dataset 1	Celltypes	Gene_programs	transport	Dataset 1	6	8	dataset_1	0.541089	0.500061
230	X_spvipes_transport_dataset_1_private_s8_p8_982f57d1		0.00192836361819057	0.002630084194220951	0.548192	0.53862596	0.98881316	0.76795673	0.9513543133746394	0.9554206870515982	0.998834079814647	0.9324757951588947	0.2728441069062584	0.5366967822073129	Dataset 1	Celltypes	Gene_programs	transport	Dataset 1	8	8	dataset_1	0.536697	0.49337
216	X_spvipes_transport_dataset_1_private_s7_p5_99bd5c66		0.00037584800024605694	0.0004823870980871529	0.561722	0.82285416	0.9453471	0.6536895	0.39194375362733386	0.9759689149172392	0.7903464912943543	0.7514591468405272	0.3463585942331481	0.5083988152760998	Dataset 1	Celltypes	Gene_programs	transport	Dataset 1	7	5	dataset_1	0.508399	0.450264
166	X_spvipes_transport_dataset_1_private_s14_p10_9985f1ee		0.012866740917653706	0.01772684818079179	0.5318323	0.33155215	0.98208845	0.7622678	0.9249276527331189	0.96575210702632	0.9927595974497535	0.9255591263627979	0.2234945036846379	0.5043203527559019	Dataset 1	Celltypes	Gene_programs	transport	Dataset 1	14	10	dataset_1	0.50432	0.444052
126	X_spvipes_transport_dataset_1_private_s10_p14_fbc69e4f		0.01294167276836567	0.017791293033046947	0.529314	0.2999053	0.98491937	0.76899886	0.941635168157196	0.9682344553660469	0.9966739643949016	0.93209235176942	0.214988061868711	0.5018297778289946	Dataset 1	Celltypes	Gene_programs	transport	Dataset 1	10	14	dataset_1	0.50183	0.440258
211	X_spvipes_transport_dataset_1_private_s7_p11_ffb82bf6		0.0025452196019045098	0.003469366326536955	0.539813	0.32445526	0.9793583	0.79068816	0.9491887960588781	0.9147319979342226	0.9940849637241863	0.925610446053345	0.2175707073103193	0.5007866028075296	Dataset 1	Celltypes	Gene_programs	transport	Dataset 1	7	11	dataset_1	0.500787	0.438669
176	X_spvipes_transport_dataset_1_private_s14_p9_6e7ddb13		0.009125660039039054	0.012585748089894593	0.5277282	0.29544723	0.9876977	0.76661134	0.9417573399553063	0.9636554139985933	0.9980320524314996	0.9315507729149584	0.2112217096066963	0.49935333493000117	Dataset 1	Celltypes	Gene_programs	transport	Dataset 1	14	9	dataset_1	0.499353	0.436485
129	X_spvipes_transport_dataset_1_private_s10_p6_2aaffa98		0.014366927521415628	0.019665419420490864	0.59456956	0.9983747	0.9455776	0.5661191	0.03820142154471601	0.9936019558285509	0.5059275397362958	0.6098855226781992	0.4067441528384582	0.4880007007743546	Dataset 1	Celltypes	Gene_programs	transport	Dataset 1	10	6	dataset_1	0.488001	0.419192
150	X_spvipes_transport_dataset_1_private_s12_p5_86983165		0.000492846449406673	0.0006442192281079773	0.55260813	0.8348563	0.95205224	0.6171466	0.25671414774989443	0.9779820864377372	0.6842518695190428	0.6976293901047381	0.3471503674459137	0.48734197650944344	Dataset 1	Celltypes	Gene_programs	transport	Dataset 1	12	5	dataset_1	0.487342	0.418189
226	X_spvipes_transport_dataset_1_private_s8_p15_6ba8b99b		0.026373677308584618	0.03619719833017206	0.51699317	0.13498259	0.9819765	0.7912376	0.945792099394066	0.966336945454962	0.9948824309775492	0.9360451155235918	0.17863665664047834	0.48160004019372377	Dataset 1	Celltypes	Gene_programs	transport	Dataset 1	8	15	dataset_1	0.4816	0.409442
145	X_spvipes_transport_dataset_1_private_s12_p11_a879e05f		0.004027407495309738	0.005539193772527153	0.51053065	0.17259729	0.98629326	0.7488104	0.9475653182629402	0.9841774490738429	0.9949639900552784	0.9323620729139591	0.1731736352422293	0.4768490103109213	Dataset 1	Celltypes	Gene_programs	transport	Dataset 1	12	11	dataset_1	0.476849	0.402205
171	X_spvipes_transport_dataset_1_private_s14_p15_1d77aecc		0.009857485442249818	0.013506515777729815	0.5121741	0.11158097	0.98504996	0.7974287	0.9555195562512427	0.9740397313597967	0.9982914550949632	0.9420658865706806	0.1617797746523002	0.4738942194196524	Dataset 1	Celltypes	Gene_programs	transport	Dataset 1	14	15	dataset_1	0.473894	0.397704
164	X_spvipes_transport_dataset_1_private_s13_p8_951d1466		0.02071214446497223	0.02828716308109734	0.50942725	0.094009876	0.9792987	0.787694	0.934582479146898	0.9803647492801226	0.9918770118882588	0.9347633856988591	0.16310910830722508	0.47177081926387865	Dataset 1	Celltypes	Gene_programs	transport	Dataset 1	13	8	dataset_1	0.471771	0.394469
124	X_spvipes_transport_dataset_1_private_s10_p12_3380d23e		0.0019298944959653616	0.002630093218016549	0.5109826	0.110012054	0.98330134	0.7947298	0.950339117273292	0.9752583860789057	0.9977698803894648	0.9402796989010426	0.1563886537974301	0.4699450718388751	Dataset 1	Celltypes	Gene_programs	transport	Dataset 1	10	12	dataset_1	0.469945	0.391688
207	X_spvipes_transport_dataset_1_private_s6_p7_ac37adc3		0.013683238800160974	0.018815940731083274	0.50539213	0.09252453	0.98477685	0.76545286	0.9490460369355791	0.995090604250247	0.9976079803527047	0.938394867567899	0.15760396055606699	0.4699203233607998	Dataset 1	Celltypes	Gene_programs	transport	Dataset 1	6	7	dataset_1	0.46992	0.391651
172	X_spvipes_transport_dataset_1_private_s14_p5_d27eb307		0.02338626438122351	0.03220708234737001	0.6012599	0.99999976	0.9300973	0.56215024	0.007654603716885186	0.9952920030320664	0.24631371924034945	0.5483015814942469	0.4142132488821224	0.4678485819269722	Dataset 1	Celltypes	Gene_programs	transport	Dataset 1	14	5	dataset_1	0.467849	0.388495
134	X_spvipes_transport_dataset_1_private_s11_p11_6887125b		0.00852455672539123	0.011610870377342144	0.50526345	0.07592344	0.9856902	0.79298973	0.9531570676233709	0.982547529322126	0.9970442316918169	0.9422857352709197	0.1503305794262113	0.46711264176409467	Dataset 1	Celltypes	Gene_programs	transport	Dataset 1	11	11	dataset_1	0.467113	0.387374
179	X_spvipes_transport_dataset_1_private_s15_p12_e81df261		0.0035343845258861825	0.004830033706815112	0.50698227	0.08977842	0.9743445	0.79362774	0.9433436403658745	0.9892966398102997	0.9901298580274943	0.9381484738229847	0.15128127711123776	0.4660281557959366	Dataset 1	Celltypes	Gene_programs	transport	Dataset 1	15	12	dataset_1	0.466028	0.385722
157	X_spvipes_transport_dataset_1_private_s13_p12_36f12f2e		0.0017880977551023925	0.002434172773835466	0.5048003	0.08080506	0.9869405	0.7825818	0.956420800737249	0.990581907012912	0.9981771224659053	0.94294042790387	0.14745691336206235	0.4656503191787854	Dataset 1	Celltypes	Gene_programs	transport	Dataset 1	13	12	dataset_1	0.46565	0.385146
210	X_spvipes_transport_dataset_1_private_s7_p10_f1915657		0.0011391696009654072	0.001534652675796184	0.5071121	0.088875294	0.9813323	0.79245734	0.9486102829720586	0.9801818921174226	0.9952103460087159	0.9395584330679061	0.14966530045692386	0.46562255350131676	Dataset 1	Celltypes	Gene_programs	transport	Dataset 1	7	10	dataset_1	0.465623	0.385104
235	X_spvipes_transport_dataset_1_private_s9_p13_b3615357		0.004979263501943503	0.00684647869677625	0.5054509	0.077928305	0.978041	0.79122615	0.9446563831124022	0.9929560570364564	0.9907257167749062	0.939521047827624	0.1488012378100788	0.4650891618170969	Dataset 1	Celltypes	Gene_programs	transport	Dataset 1	9	13	dataset_1	0.465089	0.384291
142	X_spvipes_transport_dataset_1_private_s11_p8_12191ff4		0.009129691059043382	0.012370016516370262	0.5065607	0.07614124	0.97970295	0.7831414	0.9342012551652532	0.9861237748829241	0.9966633430545977	0.9359665394429427	0.15105040725960658	0.4650168601329411	Dataset 1	Celltypes	Gene_programs	transport	Dataset 1	11	8	dataset_1	0.465017	0.384181
203	X_spvipes_transport_dataset_1_private_s6_p14_9dffd32b		0.001237645450378021	0.0016714427392613578	0.509296	0.09879589	0.97280383	0.79068255	0.9344760300400662	0.9746316119757144	0.9897682365692075	0.9324724527860895	0.1527502447503899	0.4646391279646697	Dataset 1	Celltypes	Gene_programs	transport	Dataset 1	6	14	dataset_1	0.464639	0.383606
168	X_spvipes_transport_dataset_1_private_s14_p12_a0aaa29d		9.463231728280501e-05	9.2354460066662e-05	0.51052344	0.100052595	0.9747448	0.7933394	0.9390578701424812	0.9640261880740046	0.9905311934558934	0.9323398840213045	0.1526907550923934	0.46455040666395786	Dataset 1	Celltypes	Gene_programs	transport	Dataset 1	14	12	dataset_1	0.46455	0.383471
146	X_spvipes_transport_dataset_1_private_s12_p12_e50f40a0		0.008196314425143089	0.01129980547242	0.50714976	0.09847319	0.98401856	0.7900739	0.9575068848232196	0.8870665222761293	0.9995057628284603	0.9236343211529203	0.15627976677839925	0.4632215885282077	Dataset 1	Celltypes	Gene_programs	transport	Dataset 1	12	12	dataset_1	0.463222	0.381447
125	X_spvipes_transport_dataset_1_private_s10_p13_e1656e53		0.0023289188331106644	0.003180025847496021	0.5037805	0.071055174	0.9814874	0.7911296	0.9382222339642399	0.9949686454871707	0.9925142037550783	0.9396644131333021	0.145086150688508	0.4629174556664256	Dataset 1	Celltypes	Gene_programs	transport	Dataset 1	10	13	dataset_1	0.462917	0.380983
143	X_spvipes_transport_dataset_1_private_s11_p9_c4b5fa5a		0.0024503076463957252	0.0033465677891230043	0.50954354	0.12881076	0.9757941	0.7535629	0.8792762953394092	0.990061698630509	0.9789924819093206	0.9155374960089777	0.16103779422203887	0.46283767493681444	Dataset 1	Celltypes	Gene_programs	transport	Dataset 1	11	9	dataset_1	0.462838	0.380862
225	X_spvipes_transport_dataset_1_private_s8_p14_79899b45		0.005555178254387173	0.00764316612123994	0.5048538	0.078279495	0.97828746	0.78866744	0.9550398841759085	0.9467093459063565	0.9984609434517288	0.9334330144736445	0.14908290616321984	0.4628229494873897	Dataset 1	Celltypes	Gene_programs	transport	Dataset 1	8	14	dataset_1	0.462823	0.380839
169	X_spvipes_transport_dataset_1_private_s14_p13_d244802f		0.001062903220776676	0.00143394533659517	0.5043606	0.0724473	0.9772394	0.7901151	0.9415177573384321	0.992479416923997	0.9906124836593113	0.9383928292589087	0.14482619118044252	0.462252846411829	Dataset 1	Celltypes	Gene_programs	transport	Dataset 1	14	13	dataset_1	0.462253	0.379971
232	X_spvipes_transport_dataset_1_private_s9_p10_e47c6292		2.2254001883899243e-05	-1.0853928599313924e-05	0.50111043	0.059220314	0.9817188	0.7953578	0.9550531781669753	0.9968182724119132	0.9962463847406992	0.9450388874603408	0.14008553715783226	0.4620668772788357	Dataset 1	Celltypes	Gene_programs	transport	Dataset 1	9	10	dataset_1	0.462067	0.379688
233	X_spvipes_transport_dataset_1_private_s9_p11_0b3f6f55		0.0007563073272933746	0.0010067576090000284	0.5013351	0.062039137	0.9798601	0.79314065	0.9488482531864181	0.996740581602521	0.994944335933475	0.9427067775771001	0.14128432156530352	0.46185330397002217	Dataset 1	Celltypes	Gene_programs	transport	Dataset 1	9	11	dataset_1	0.461853	0.379362
200	X_spvipes_transport_dataset_1_private_s6_p11_c148b5ae		7.863471981469237e-06	-3.003112896691972e-05	0.5006152	0.05869627	0.98401743	0.7897055	0.9509123396561334	0.9975857801252139	0.9971428280627243	0.9438727669766512	0.13982232046768875	0.46144249907127377	Dataset 1	Celltypes	Gene_programs	transport	Dataset 1	6	11	dataset_1	0.461442	0.378736
162	X_spvipes_transport_dataset_1_private_s13_p6_1220946a		4.768205908606398e-06	-3.361315578895921e-05	0.5023524	0.083207846	0.9816887	0.7631695	0.9380221179359444	0.9956544975165502	0.9900364185692735	0.9337142597889727	0.14638285431333406	0.46131541650358954	Dataset 1	Celltypes	Gene_programs	transport	Dataset 1	13	6	dataset_1	0.461315	0.378543
186	X_spvipes_transport_dataset_1_private_s15_p8_040f9355		0.00027941955191508974	0.00034874685027060765	0.50039726	0.055750847	0.984564	0.79278755	0.9501415667520445	0.9975047075110764	0.996591485992432	0.9443178756137327	0.13919406955560165	0.46124359197885406	Dataset 1	Celltypes	Gene_programs	transport	Dataset 1	15	8	dataset_1	0.461244	0.378433
180	X_spvipes_transport_dataset_1_private_s15_p13_04146224		3.136143897226428e-05	4.627330689063009e-06	0.5003599	0.05694008	0.9825721	0.7960557	0.9445443365356476	0.9980277146284409	0.99660914985399	0.9435617908551659	0.1393339900875417	0.4610251103945914	Dataset 1	Celltypes	Gene_programs	transport	Dataset 1	15	13	dataset_1	0.461025	0.378101
149	X_spvipes_transport_dataset_1_private_s12_p15_f6a5859d		2.7585658171740566e-05	-1.8314172682969976e-06	0.51613647	0.12858891	0.95917594	0.78465974	0.8806793232026556	0.9643522277399051	0.9632539987030491	0.9104242474565878	0.16118778414223423	0.46088236946797567	Dataset 1	Celltypes	Gene_programs	transport	Dataset 1	12	15	dataset_1	0.460882	0.377883
154	X_spvipes_transport_dataset_1_private_s12_p9_dcc6311d		5.608649313778193e-07	-3.9463670391234406e-05	0.50515354	0.085458875	0.9758327	0.7800398	0.9221608965260262	0.9863969171623429	0.989141906473214	0.9307144416366867	0.1476433771733909	0.4608718029587093	Dataset 1	Celltypes	Gene_programs	transport	Dataset 1	12	9	dataset_1	0.460872	0.377867
217	X_spvipes_transport_dataset_1_private_s7_p6_83b7bea2		1.3565484677048453e-05	-2.1972763287871665e-05	0.50118166	0.060801506	0.979555	0.79315805	0.9420053591628237	0.9933186681348969	0.9954430108392949	0.9406960206568831	0.14049369021163544	0.4605746223897345	Dataset 1	Celltypes	Gene_programs	transport	Dataset 1	7	6	dataset_1	0.460575	0.377414
144	X_spvipes_transport_dataset_1_private_s12_p10_e1e34dc9		0.0037059014833757927	0.005091657479033915	0.50260264	0.06340766	0.9711404	0.7921047	0.9310233758377384	0.9963791366436476	0.9881144545455794	0.9357524145540748	0.1437019638267917	0.4605221441177049	Dataset 1	Celltypes	Gene_programs	transport	Dataset 1	12	10	dataset_1	0.460522	0.377335
241	X_spvipes_transport_dataset_1_private_s9_p8_9c1893e5		0.0003134613464127394	0.00039106585419881006	0.5021133	0.06676173	0.976689	0.78788114	0.9378025273768755	0.9960555458708384	0.989965632174275	0.9376787644837508	0.14239488549564086	0.46050843709088485	Dataset 1	Celltypes	Gene_programs	transport	Dataset 1	9	8	dataset_1	0.460508	0.377314
213	X_spvipes_transport_dataset_1_private_s7_p13_917147f7		0.00010805831128011682	0.00010943875477664372	0.50059295	0.064278245	0.97993934	0.78176546	0.9396378561348128	0.9913074790516632	0.9952060778302794	0.9375712431059755	0.14127217226112784	0.45979180059906694	Dataset 1	Celltypes	Gene_programs	transport	Dataset 1	7	13	dataset_1	0.459792	0.376222
156	X_spvipes_transport_dataset_1_private_s13_p11_8a965558		0.00020368175539923052	0.0002427610897392992	0.5007772	0.05871463	0.97499406	0.796396	0.9377813489866234	0.9964586932763476	0.9915808379793669	0.9394421921388606	0.13998456400699233	0.4597676152597397	Dataset 1	Celltypes	Gene_programs	transport	Dataset 1	13	11	dataset_1	0.459768	0.376185
151	X_spvipes_transport_dataset_1_private_s12_p6_4a371fc1		0.0017856820166662858	0.0024341615185021707	0.5026913	0.0946542	0.98126173	0.74321556	0.9095534960436642	0.9928360807106444	0.9881955472524974	0.9230124830227968	0.1503913436304886	0.4594397993874119	Dataset 1	Celltypes	Gene_programs	transport	Dataset 1	12	6	dataset_1	0.45944	0.375686
132	X_spvipes_transport_dataset_1_private_s10_p9_ca1578c1		3.201498503962673e-05	4.391505198583337e-06	0.50051934	0.058422804	0.97402406	0.79142034	0.9424776845588843	0.9979071552328453	0.9884860860710355	0.9388630647578191	0.13974463640973758	0.4593920077489702	Dataset 1	Celltypes	Gene_programs	transport	Dataset 1	10	9	dataset_1	0.459392	0.375613
152	X_spvipes_transport_dataset_1_private_s12_p7_4653cfbd		0.00033886416939247235	0.00042857118941555213	0.501043	0.07246351	0.98229754	0.7619288	0.9323976454035456	0.9959756393962683	0.9928423871238808	0.9330884016805763	0.14356849236459673	0.45937645609098854	Dataset 1	Celltypes	Gene_programs	transport	Dataset 1	12	7	dataset_1	0.459376	0.375589
191	X_spvipes_transport_dataset_1_private_s5_p13_d7dcab0b		0.0004059438981866136	0.0005237520236059555	0.5009979	0.06427789	0.97674644	0.7793691	0.940360862666516	0.9916685741686662	0.9900605764699578	0.9356411138136769	0.14155137105724563	0.45918726815981814	Dataset 1	Celltypes	Gene_programs	transport	Dataset 1	5	13	dataset_1	0.459187	0.375301
122	X_spvipes_transport_dataset_1_private_s10_p10_3d15d499		0.00044526904645669074	0.0005783852677350358	0.5005876	0.057290316	0.974062	0.79451895	0.9366632414124252	0.9982291134102603	0.9865651299235019	0.9380076796579777	0.13972538813260982	0.45903830474275703	Dataset 1	Celltypes	Gene_programs	transport	Dataset 1	10	10	dataset_1	0.459038	0.375074
147	X_spvipes_transport_dataset_1_private_s12_p13_afa80f57		0.0001821389182394387	0.00021398242102689606	0.5003152	0.06072831	0.9770049	0.79075944	0.9297369424955588	0.9969405810168597	0.9903927602162363	0.9369669227277868	0.14035990555988373	0.459002712427045	Dataset 1	Celltypes	Gene_programs	transport	Dataset 1	12	13	dataset_1	0.459003	0.37502
204	X_spvipes_transport_dataset_1_private_s6_p15_b178a7ce		0.0003428249306897898	0.0004358536251407548	0.5013188	0.061341524	0.97310555	0.78901434	0.9310684600891195	0.9967000452954522	0.9894663492153721	0.9358709487718565	0.1408597537625691	0.45886423176628405	Dataset 1	Celltypes	Gene_programs	transport	Dataset 1	6	15	dataset_1	0.458864	0.374809
220	X_spvipes_transport_dataset_1_private_s7_p9_3767447f		0.0006360156212887209	0.0007912704324620024	0.5005597	0.0568105	0.965792	0.788226	0.9387026057233145	0.9961771547920446	0.9902912824357948	0.9358378222529504	0.13969936797645038	0.45815474968705044	Dataset 1	Celltypes	Gene_programs	transport	Dataset 1	7	9	dataset_1	0.458155	0.373728
174	X_spvipes_transport_dataset_1_private_s14_p7_7460e0fa		7.592139515603823e-06	-2.929244203530262e-05	0.5004852	0.081849694	0.9829644	0.74493396	0.9209897749513895	0.9927554745523339	0.9909644954101814	0.9265216208425221	0.14557829393949154	0.4579556247007038	Dataset 1	Celltypes	Gene_programs	transport	Dataset 1	14	7	dataset_1	0.457956	0.373425
135	X_spvipes_transport_dataset_1_private_s11_p12_cd630d78		0.00015973754680523943	0.0001814910548221045	0.5004158	0.05869949	0.9743991	0.7895565	0.9271972654389946	0.9969813505518419	0.9866317774788044	0.9349531973157543	0.139864129810853	0.45789975681281353	Dataset 1	Celltypes	Gene_programs	transport	Dataset 1	11	12	dataset_1	0.4579	0.37334
231	X_spvipes_transport_dataset_1_private_s8_p9_f5328ef1		3.3392999674648978e-06	-3.494605997280836e-05	0.49998358	0.06468558	0.97211677	0.7722182	0.9340709001972927	0.991750346466544	0.9933893204068153	0.932709100642524	0.14115938881874576	0.4577792735482571	Dataset 1	Celltypes	Gene_programs	transport	Dataset 1	8	9	dataset_1	0.457779	0.373156
223	X_spvipes_transport_dataset_1_private_s8_p12_4e6204a2		1.5143597451384884e-05	-1.5835556274240728e-05	0.50000656	0.056836605	0.97033465	0.7890222	0.9524691165427703	0.9686963308558741	0.9976220289012944	0.9356288665292138	0.13921061740603097	0.45777791705530413	Dataset 1	Celltypes	Gene_programs	transport	Dataset 1	8	12	dataset_1	0.457778	0.373154
165	X_spvipes_transport_dataset_1_private_s13_p9_2616650c		1.220485456572182e-07	-3.99195984761582e-05	0.50010496	0.05726719	0.97270703	0.7880044	0.928680316390768	0.9972224693430329	0.987578101278953	0.9348384637032099	0.13933308881384945	0.4575352387695936	Dataset 1	Celltypes	Gene_programs	transport	Dataset 1	13	9	dataset_1	0.457535	0.372785
212	X_spvipes_transport_dataset_1_private_s7_p12_b6d98ecd		6.19801721984972e-08	-3.852920610723965e-05	0.4999872	0.055469513	0.9740686	0.78367376	0.9300181311379918	0.9956917686328306	0.9890703633660822	0.9345045336149298	0.13885456512930344	0.45711455252355404	Dataset 1	Celltypes	Gene_programs	transport	Dataset 1	7	12	dataset_1	0.457115	0.372144
178	X_spvipes_transport_dataset_1_private_s15_p11_dc71de4a		0.0012223029885423987	0.0016452189864945537	0.50160766	0.06165874	0.9688622	0.7878339	0.914209107430815	0.9960958489499937	0.981791885315328	0.9297585893398989	0.14153347962438972	0.4568235235105934	Dataset 1	Celltypes	Gene_programs	transport	Dataset 1	15	11	dataset_1	0.456824	0.3717
202	X_spvipes_transport_dataset_1_private_s6_p13_4c6e1c39		2.1463785739629494e-06	-3.7075294326755134e-05	0.5072657	0.08926797	0.9582338	0.7839153	0.8845344704766243	0.9903455693939467	0.9680866371635518	0.9170231583285775	0.1491246818011369	0.45628407241211316	Dataset 1	Celltypes	Gene_programs	transport	Dataset 1	6	13	dataset_1	0.456284	0.370879
234	X_spvipes_transport_dataset_1_private_s9_p12_ac336a3b		0.00013120678204128235	0.00014264549999000152	0.50014997	0.061731696	0.96282446	0.7882068	0.935490603856351	0.9789844157885658	0.9839392690534319	0.9298891136524505	0.14053887842428284	0.45627897251554994	Dataset 1	Celltypes	Gene_programs	transport	Dataset 1	9	12	dataset_1	0.456279	0.370871
133	X_spvipes_transport_dataset_1_private_s11_p10_ef0d0c29		0.003979931865698309	0.005467349371498528	0.50358576	0.06679988	0.96367663	0.7832749	0.9507039440369103	0.926530097556904	0.9915727583331502	0.9231516759949144	0.14495822903408406	0.4562356078184162	Dataset 1	Celltypes	Gene_programs	transport	Dataset 1	11	10	dataset_1	0.456236	0.370805
140	X_spvipes_transport_dataset_1_private_s11_p6_20be2d38		0.0018547329159518836	0.0025312232203904303	0.6054017	0.99999964	0.92408746	0.53610957	0.00016103739852566011	0.9942069684717064	0.19924236907871146	0.5307614693684508	0.4024468233207753	0.45377268173984553	Dataset 1	Celltypes	Gene_programs	transport	Dataset 1	11	6	dataset_1	0.453773	0.367053
237	X_spvipes_transport_dataset_1_private_s9_p15_b7117a46		2.399073024793093e-05	-7.546461642630238e-06	0.500014	0.060739994	0.96451044	0.7827984	0.9423601571261636	0.9332129907533165	0.9893516026755108	0.9224467201686763	0.14019261135229993	0.4530942548788505	Dataset 1	Celltypes	Gene_programs	transport	Dataset 1	9	15	dataset_1	0.453094	0.36602
192	X_spvipes_transport_dataset_1_private_s5_p14_b9459380		4.135157840204404e-05	1.840315371387229e-05	0.5000361	0.057821035	0.96956134	0.74632156	0.9124090673518938	0.9915457991078929	0.9971399227711404	0.9233955373215881	0.13947922763299542	0.4530457515084325	Dataset 1	Celltypes	Gene_programs	transport	Dataset 1	5	14	dataset_1	0.453046	0.365946
214	X_spvipes_transport_dataset_1_private_s7_p14_16ec815f		0.00010216858384647171	0.00010276609997556996	0.5000533	0.056231737	0.9843017	0.79082465	0.9513498428290048	0.8843740291078284	0.9979550333582322	0.9217610486600263	0.139122489593273	0.45217791321997436	Dataset 1	Celltypes	Gene_programs	transport	Dataset 1	7	14	dataset_1	0.452178	0.364624
123	X_spvipes_transport_dataset_1_private_s10_p11_56558bab		0.0004281856095790902	0.0005545879188339804	0.5002478	0.058305502	0.9662751	0.7885523	0.9302564511942215	0.9161703857405697	0.9921477688562789	0.9186803971942858	0.13988401299365263	0.45140256667390594	Dataset 1	Celltypes	Gene_programs	transport	Dataset 1	10	11	dataset_1	0.451403	0.363443
239	X_spvipes_transport_dataset_1_private_s9_p6_f7b21e23		1.4376027552166829e-05	-2.1578895913630615e-05	0.5169775	0.23355865	0.9601323	0.70823693	0.6495672987307245	0.9802780791960624	0.9202924047311231	0.84370141517416	0.1876322352278483	0.450059907206373	Dataset 1	Celltypes	Gene_programs	transport	Dataset 1	9	6	dataset_1	0.45006	0.361398
148	X_spvipes_transport_dataset_1_private_s12_p14_d53f8140		0.0001256876397067239	0.00013400597407434517	0.5000749	0.062300324	0.9667489	0.7826245	0.9541987671417009	0.8597771395855847	0.9915630053334359	0.9109824696069685	0.14065873527306655	0.4487882290066273	Dataset 1	Celltypes	Gene_programs	transport	Dataset 1	12	14	dataset_1	0.448788	0.35946
236	X_spvipes_transport_dataset_1_private_s9_p14_2cd1ccb5		0.002574631487417047	0.003526798025478304	0.50216085	0.07551885	0.97035825	0.7613369	0.8852445328591309	0.8957566850311189	0.9937833978388387	0.9012959581799974	0.1459452808029446	0.44808555175376574	Dataset 1	Celltypes	Gene_programs	transport	Dataset 1	9	14	dataset_1	0.448086	0.35839
138	X_spvipes_transport_dataset_1_private_s11_p15_d78d661e		0.000260834065925494	0.0003147181193397642	0.50017625	0.058584213	0.9484854	0.79277444	0.9407634270022416	0.8790461836100224	0.9739640578695657	0.9070066963581092	0.1398340040941755	0.446703080999749	Dataset 1	Celltypes	Gene_programs	transport	Dataset 1	11	15	dataset_1	0.446703	0.356284
198	X_spvipes_transport_dataset_1_private_s5_p9_85f8b74e		2.3488561690088588e-05	-8.426413677209594e-06	0.4999965	0.06790972	0.96892977	0.7222586	0.8373056754742942	0.9946080168259945	0.9796378747109682	0.9005479804859915	0.14198032320902698	0.4454073861198128	Dataset 1	Celltypes	Gene_programs	transport	Dataset 1	5	9	dataset_1	0.445407	0.35431
215	X_spvipes_transport_dataset_1_private_s7_p15_87dc9afe		5.757237264883936e-06	-3.279064618169208e-05	0.5000283	0.057999134	0.95322335	0.7661432	0.8375601336064242	0.9831369156950802	0.9774694382753025	0.9035066076044729	0.13950010321526804	0.44510270497094995	Dataset 1	Celltypes	Gene_programs	transport	Dataset 1	7	15	dataset_1	0.445103	0.353846
127	X_spvipes_transport_dataset_1_private_s10_p15_e2da1e97		1.1922139036082096e-05	-2.3364629748613122e-05	0.4999745	0.056696057	0.9735693	0.7955533	0.961523315677894	0.7886857731465164	0.9969982705532031	0.9032659919866068	0.1391647760102412	0.4448052624007875	Dataset 1	Celltypes	Gene_programs	transport	Dataset 1	10	15	dataset_1	0.444805	0.353393
139	X_spvipes_transport_dataset_1_private_s11_p5_7e4effff		8.385572754607588e-07	-3.910204733228122e-05	0.5043217	0.072259665	0.93578625	0.76911354	0.7989291884552286	0.9919915818716918	0.9240841142745662	0.8839809345008638	0.14413577385488752	0.44007383811327805	Dataset 1	Celltypes	Gene_programs	transport	Dataset 1	11	5	dataset_1	0.440074	0.346186
224	X_spvipes_transport_dataset_1_private_s8_p13_b10dd065		0.006020658259918749	0.008160041970431147	0.5049109	0.067502975	0.9731669	0.79599106	0.9482112170550347	0.6101842453870694	0.995438591855107	0.8645983881604676	0.14664864049547657	0.43382853956147305	Dataset 1	Celltypes	Gene_programs	transport	Dataset 1	8	13	dataset_1	0.433829	0.336673
221	X_spvipes_transport_dataset_1_private_s8_p10_14aef5bf		0.0006785576155503586	0.0008713957348985615	0.5004235	0.056197643	0.93764794	0.7793753	0.9076322422352792	0.7352461965515802	0.9652032698379224	0.8650209924131278	0.13954277190790185	0.42973406010999227	Dataset 1	Celltypes	Gene_programs	transport	Dataset 1	8	10	dataset_1	0.429734	0.330436
137	X_spvipes_transport_dataset_1_private_s11_p14_db6fd9b8		0.000605881536638918	0.0007996228814178766	0.5017231	0.07527161	0.9552	0.72271276	0.6705387316024315	0.9950111642315038	0.9357442818752482	0.8558413779612704	0.14460005538479526	0.42909658441538534	Dataset 1	Celltypes	Gene_programs	transport	Dataset 1	11	14	dataset_1	0.429097	0.329464
136	X_spvipes_transport_dataset_1_private_s11_p13_0d128c71		4.269511649275969e-05	1.948577291885339e-05	0.5000195	0.057052612	0.9643743	0.77951014	0.9346892068315151	0.6352036661458514	0.99100469560809	0.8609564025644424	0.13928357097823515	0.4279527036127181	Dataset 1	Celltypes	Gene_programs	transport	Dataset 1	11	13	dataset_1	0.427953	0.327722
183	X_spvipes_transport_dataset_1_private_s15_p5_0b138fef		0.0001277289782534503	0.00013842396096863457	0.50069505	0.06987178	0.9524254	0.71400833	0.593783729777164	0.9972223527290762	0.8834908124628191	0.8281861412313607	0.14270824648961966	0.41689940438631606	Dataset 1	Celltypes	Gene_programs	transport	Dataset 1	15	5	dataset_1	0.416899	0.310885
193	X_spvipes_transport_dataset_1_private_s5_p15_a436ce77		3.409632893232551e-07	-3.96979089022515e-05	0.4999863	0.056025624	0.9497818	0.78741	0.9218790081998529	0.4882738965384909	0.9677532952720368	0.8230195992626352	0.13899313956532405	0.41260372344424856	Dataset 1	Celltypes	Gene_programs	transport	Dataset 1	5	15	dataset_1	0.412604	0.304341
184	X_spvipes_transport_dataset_1_private_s15_p6_405fcf73		0.03688410631546811	0.05064477349292322	0.5804171	0.9999994	0.8783617	0.15523356	0.0	0.9939239140059659	0	0.40550384751371754	0.4169863450941953	0.4123933460620042	Dataset 1	Celltypes	Gene_programs	transport	Dataset 1	15	6	dataset_1	0.412393	0.304021
190	X_spvipes_transport_dataset_1_private_s5_p12_2a687154		0.00023005965281562506	0.00027079461034113455	0.5001589	0.05395484	0.9633299	0.78003466	0.9153628535258994	0.4051364573763161	0.9904961646609036	0.8108720096176286	0.1386536499881372	0.40754099383993375	Dataset 1	Celltypes	Gene_programs	transport	Dataset 1	5	12	dataset_1	0.407541	0.296629
240	X_spvipes_transport_dataset_1_private_s9_p7_94365a9b		0.0018545822272211742	0.0025312145181517276	0.50742006	0.13576913	0.9444581	0.64142835	0.33271221932607864	0.988088946803123	0.7196460931414103	0.7252667475389367	0.16189374714090254	0.3872429473001162	Dataset 1	Celltypes	Gene_programs	transport	Dataset 1	9	7	dataset_1	0.387243	0.265709
181	X_spvipes_transport_dataset_1_private_s15_p14_219af6b0		5.082529985014399e-06	-3.319237360932271e-05	0.49998978	0.06308794	0.94600606	0.75074387	0.8338255457280511	0.1110628602869175	0.9752784056639935	0.7233833474584731	0.14076240204396528	0.37381078020976843	Dataset 1	Celltypes	Gene_programs	transport	Dataset 1	15	14	dataset_1	0.373811	0.245248
131	X_spvipes_transport_dataset_1_private_s10_p8_9dd3975f		8.855878906642529e-05	8.31519159108244e-05	0.49999747	0.04799044	0.93931174	0.80462956	0.8883257133023069	0.035991653861374456	0.9265065204757502	0.7189530389414606	0.13703990470747524	0.36980515840106937	Dataset 1	Celltypes	Gene_programs	transport	Dataset 1	10	8	dataset_1	0.369805	0.239147
130	X_spvipes_transport_dataset_1_private_s10_p7_24607866		1.988072615341614e-07	-3.998292920071867e-05	0.5003474	0.08223164	0.94942844	0.6187707	0.25972296721984267	0.9942444728159003	0.6503663474207301	0.6945065890342634	0.14563480814088667	0.3651835204982374	Dataset 1	Celltypes	Gene_programs	transport	Dataset 1	10	7	dataset_1	0.365184	0.232107
218	X_spvipes_transport_dataset_1_private_s7_p7_001d9439		6.035511134799814e-05	4.396893014058539e-05	0.5028427	0.09652877	0.939626	0.5989641	0.20517472878120302	0.9941647995692435	0.6530985311755954	0.6782056266223104	0.1498689542260475	0.3612036231845527	Dataset 1	Celltypes	Gene_programs	transport	Dataset 1	7	7	dataset_1	0.361204	0.226044
167	X_spvipes_transport_dataset_1_private_s14_p11_63225d61		0.0006086053916928139	0.0008042304025444024	0.5068554	0.114952564	0.92747986	0.62863994	0.23564819725318156	0.9925592067846103	0.49213572371647885	0.6552925854736447	0.15580520706314518	0.355600158427345	Dataset 1	Celltypes	Gene_programs	transport	Dataset 1	14	11	dataset_1	0.3556	0.217509
188	X_spvipes_transport_dataset_1_private_s5_p10_1a59ac33		1.98153083618005e-07	-3.8862671004129215e-05	0.49998957	0.06748104	0.88367647	0.57899773	0.16161670790870414	0.9951703941108605	0.24876150803518804	0.5736445501969858	0.14185798640595843	0.3145726119223694	Dataset 1	Celltypes	Gene_programs	transport	Dataset 1	5	10	dataset_1	0.314573	0.155012
222	X_spvipes_transport_dataset_1_private_s8_p11_db0654a8		1.8364351323470996e-05	-1.3374660764280325e-05	0.50027424	0.07033992	0.89623725	0.5527693	0.09315947583114847	0.996741397900218	0.2130135424208743	0.5503841947233681	0.14265478719944186	0.30574655020901237	Dataset 1	Celltypes	Gene_programs	transport	Dataset 1	8	11	dataset_1	0.305747	0.141567
182	X_spvipes_transport_dataset_1_private_s15_p15_575c6c93		0.0003472224722340596	0.0004427205695259326	0.50167507	0.06476927	0.8929397	0.6279493	0.15996066663068048	0.9974644044319212	0.05201315910592819	0.5460654547953027	0.14180857010244285	0.3035113239795868	Dataset 1	Celltypes	Gene_programs	transport	Dataset 1	15	15	dataset_1	0.303511	0.138162
238	X_spvipes_transport_dataset_1_private_s9_p5_3d10ba8d		5.69764023496943e-06	-2.566265029556981e-05	0.510445	0.15001333	0.91323805	0.56482625	0.0005630769686062011	0.9868022802330298	0	0.4930859311662793	0.16510959033241526	0.2963001266659609	Dataset 1	Celltypes	Gene_programs	transport	Dataset 1	9	5	dataset_1	0.2963	0.127178
175	X_spvipes_transport_dataset_1_private_s14_p8_530eedbf		0.006475576498429875	0.00887433920080634	0.5263513	0.38231444	0.82456017	0.0075379014	0.0	0.9665945068140515	0	0.3597385147241689	0.23100390808683452	0.2824977507417683	Dataset 1	Celltypes	Gene_programs	transport	Dataset 1	14	8	dataset_1	0.282498	0.106153
228	X_spvipes_transport_dataset_1_private_s8_p6_10d8a895		1.3484767772568094e-08	-2.7225357810092493e-05	0.5001086	0.067289114	0.8853865	0.5588481	0.0	0.9964583434344775	0	0.48813859060767184	0.14184262544703788	0.28036101151129145	Dataset 1	Celltypes	Gene_programs	transport	Dataset 1	8	6	dataset_1	0.280361	0.102898
161	X_spvipes_transport_dataset_1_private_s13_p5_574db43a		0.0027721983366357636	0.003801069920288663	0.5077301	0.13283134	0.8922975	0.36030358	4.030307915524746e-05	0.9876460793882421	0	0.4480575058330791	0.16178368242639846	0.2762932117890707	Dataset 1	Celltypes	Gene_programs	transport	Dataset 1	13	5	dataset_1	0.276293	0.0967015
153	X_spvipes_transport_dataset_1_private_s12_p8_d881fe56		0.0024332903333180436	0.0033185725414586085	0.50241536	0.10131192	0.8880123	0.3153466	0.0	0.9851482213922707	0	0.4377014220036738	0.15236978599209353	0.26650244039672566	Dataset 1	Celltypes	Gene_programs	transport	Dataset 1	12	8	dataset_1	0.266502	0.0817874
201	X_spvipes_transport_dataset_1_private_s6_p12_b212acbb		5.009838665187682e-05	2.9858890713955034e-05	0.50000167	0.07019138	0.83029616	0.29239106	0.0	0.9952096476644051	0	0.4235793736475661	0.142568252392309	0.2549727008944118	Dataset 1	Celltypes	Gene_programs	transport	Dataset 1	6	12	dataset_1	0.254973	0.0642243
194	X_spvipes_transport_dataset_1_private_s5_p5_232b5bed		5.386741157329359e-06	-3.309833960473722e-05	0.50002277	0.056041837	0.8496895	0.17683882	0.0	0.9979065721630617	0	0.4048869861245069	0.1390092235286108	0.24536032856696927	Dataset 1	Celltypes	Gene_programs	transport	Dataset 1	5	5	dataset_1	0.24536	0.049582
209	X_spvipes_transport_dataset_1_private_s6_p9_cb704282		7.746950461526215e-05	2.759533431917458e-05	0.5045955	0.13786197	0.8295694	0.04774168	0.0	0.9816872875990152	0	0.37179967961910726	0.16064063750947727	0.24510425435332928	Dataset 1	Celltypes	Gene_programs	transport	Dataset 1	6	9	dataset_1	0.245104	0.0491919
197	X_spvipes_transport_dataset_1_private_s5_p8_a65be5c6		2.184702950785252e-05	-9.345093590180022e-06	0.49999222	0.066773415	0.82733047	0.08487579	0.0	0.9957348704469473	0	0.3815882325198704	0.1416945345353977	0.23765201372918682	Dataset 1	Celltypes	Gene_programs	transport	Dataset 1	5	8	dataset_1	0.237652	0.03784
227	X_spvipes_transport_dataset_1_private_s8_p5_76391a01		1.3367136830464888e-06	-2.6851528035416662e-05	0.5002671	0.07843828	0.8359535	0.058430016	0.0	0.9903795753194387	0	0.3769526130810081	0.1446699639029564	0.23758302357417707	Dataset 1	Celltypes	Gene_programs	transport	Dataset 1	8	5	dataset_1	0.237583	0.0377349
196	X_spvipes_transport_dataset_1_private_s5_p7_d8eeaeab		4.0576432895631396e-05	1.7122720945726285e-05	0.50000143	0.06821585	0.8013882	0.06373328	0.0	0.9952498341296037	0	0.3720742635864798	0.1420687441701742	0.23407095193669644	Dataset 1	Celltypes	Gene_programs	transport	Dataset 1	5	7	dataset_1	0.234071	0.032385
205	X_spvipes_transport_dataset_1_private_s6_p5_86795855		2.5184507809853573e-05	-8.336086981977066e-06	0.50110334	0.08893752	0.78724027	0.010775119	0.0	0.9907016501108105	0	0.35774340123493065	0.147514427745275	0.23160601714113727	Dataset 1	Celltypes	Gene_programs	transport	Dataset 1	6	5	dataset_1	0.231606	0.0286302
187	X_spvipes_transport_dataset_1_private_s15_p9_0d0d65bb		6.80969706759414e-06	-3.030010712941516e-05	0.5001538	0.085297346	0.70701855	5.9604645e-08	0.0	0.9830553766251159	0	0.33801479808808466	0.14635690892214276	0.22302006458851953	Dataset 1	Celltypes	Gene_programs	transport	Dataset 1	15	9	dataset_1	0.22302	0.0155514
158	X_spvipes_transport_dataset_1_private_s13_p13_6dbfcb4c		8.077394643312477e-06	-2.4424735150456842e-05	0.49998757	0.08412719	0.5845922	0.0	0.0	0.9803599681078968	0	0.3129904382550633	0.14602460320498475	0.21281093722501615	Dataset 1	Celltypes	Gene_programs	transport	Dataset 1	13	13	dataset_1	0.212811	0
