# Supplementary material for: Integrative Learning of Disentangled Representations from Single-Cell RNA-Sequencing Datasets
Source: Comput Struct Biotechnol J. 2026 Mar 16;35(1):0015. doi: 10.34133/csbj.0015 (PMC13068006; doi:10.34133/csbj.0015)
Supplement: Supplementary 1 — Figs. S1 and S2 Tables S1 to S7 [file csbj.0015.f1.zip › Supplementary Table 6.xlsx]

## Sheet: Sheet1
	Embedding	Isolated labels	KMeans NMI	KMeans ARI	Silhouette label	cLISI	Silhouette batch	iLISI	KBET	Graph connectivity	PCR comparison	Batch correction	Bio conservation	Total	dataset	batch_key	label_key	variant	dataset_label	shared_dim	private_dim	group_label	overall_raw	overall
286	X_spvipes_transport_dataset_2_private_s13_p8_cda5ef03		0.8329563182968841	0.8989943008780301	0.7044702	0.9999999	0.9702662	0.7919444	0.9392543989780942	0.992764536627378	0.9941509228278956	0.9376760931924109	0.8591051792983901	0.8905335448559983	Dataset 2	Celltypes	Gene_programs	transport	Dataset 2	13	8	dataset_2	0.890534	1
335	X_spvipes_transport_dataset_2_private_s7_p13_ad40f782		0.7580264378216526	0.844943058900802	0.68358034	0.99999964	0.9840261	0.7879381	0.9497669740103394	0.9844597698884776	0.9984801363821735	0.9409342145342865	0.8216373695123779	0.8693561075211413	Dataset 2	Celltypes	Gene_programs	transport	Dataset 2	7	13	dataset_2	0.869356	0.96821
313	X_spvipes_transport_dataset_2_private_s5_p13_dad59a5b		0.7882400054462376	0.8702749390288581	0.6138932	0.99999964	0.98685026	0.75034285	0.9482243844801446	0.9923263500962332	0.9968400393176692	0.9349167762998054	0.818101949433784	0.8648278801801925	Dataset 2	Celltypes	Gene_programs	transport	Dataset 2	5	13	dataset_2	0.864828	0.961412
361	X_spvipes_transport_dataset_2_private_s9_p6_205fd201		0.7538077698756522	0.8423136726417404	0.614709	0.9999995	0.98559165	0.74876404	0.9407013960426569	0.9931617912675644	0.9959485992852373	0.9328334949381103	0.802707496335296	0.8547578957764217	Dataset 2	Celltypes	Gene_programs	transport	Dataset 2	9	6	dataset_2	0.854758	0.946296
328	X_spvipes_transport_dataset_2_private_s6_p6_71271f95		0.6162597489030333	0.7228134445486489	0.62230456	0.99428606	0.9860082	0.7626896	0.9437355911897056	0.9828069839499123	0.998422753604828	0.9347326172930785	0.7389159531347254	0.8172426187980666	Dataset 2	Celltypes	Gene_programs	transport	Dataset 2	6	6	dataset_2	0.817243	0.88998
314	X_spvipes_transport_dataset_2_private_s5_p14_6970abef		0.6254557375578441	0.7305411805327878	0.5995648	0.9841418	0.9834169	0.7463027	0.9387323827421561	0.9860507991607896	0.9943156557323842	0.9297636952919586	0.7349258838614947	0.8128610084336803	Dataset 2	Celltypes	Gene_programs	transport	Dataset 2	5	14	dataset_2	0.812861	0.883403
293	X_spvipes_transport_dataset_2_private_s14_p15_ac14145d		0.5005513739682482	0.6048813534665888	0.61309975	0.95183015	0.98439753	0.76054764	0.9447883969041652	0.9744210710887264	0.9954654972696615	0.9319240267515463	0.6675906574970989	0.7733240051988779	Dataset 2	Celltypes	Gene_programs	transport	Dataset 2	14	15	dataset_2	0.773324	0.824053
279	X_spvipes_transport_dataset_2_private_s13_p12_85731038		0.3781023485979359	0.4740577908178968	0.59578854	0.80694485	0.9843346	0.76402617	0.9475307419783725	0.962344060861027	0.9957940307322739	0.9308059173262121	0.5637233812446824	0.7105563956772942	Dataset 2	Celltypes	Gene_programs	transport	Dataset 2	13	12	dataset_2	0.710556	0.72983
300	X_spvipes_transport_dataset_2_private_s15_p11_5dfa98ce		0.2854794561322378	0.36884568409088864	0.60924	0.6525037	0.9828719	0.79569125	0.9509642140883982	0.9212379240409698	0.9976644246390218	0.929685940918241	0.47901721614232184	0.6592847060526895	Dataset 2	Celltypes	Gene_programs	transport	Dataset 2	15	11	dataset_2	0.659285	0.652864
297	X_spvipes_transport_dataset_2_private_s14_p8_ac2cc5b9		0.8015400954130752	0.8800946355150464	0.6119873	0.99999976	0.82142824	0.051478088	0.0	0.9927252803293916	0	0.37312632151540226	0.8234054463190283	0.6432937963975779	Dataset 2	Celltypes	Gene_programs	transport	Dataset 2	14	8	dataset_2	0.643294	0.62886
278	X_spvipes_transport_dataset_2_private_s13_p11_fefab648		0.008113044246693377	0.011195745963171872	0.6159444	0.9999994	0.98320985	0.7668152	0.9443330480319603	0.9893127107757643	0.9966156579838005	0.9360572901484661	0.4088131449229955	0.6197108030131837	Dataset 2	Celltypes	Gene_programs	transport	Dataset 2	13	11	dataset_2	0.619711	0.593458
250	X_spvipes_transport_dataset_2_private_s10_p5_24d28e7a		0.0003644541457656536	0.0004666534841183186	0.6410774	0.99999976	0.97814274	0.7622328	0.9328656419286775	0.9917690541967512	0.9930516867290426	0.93161238033066	0.4104770671162875	0.6189311924020365	Dataset 2	Celltypes	Gene_programs	transport	Dataset 2	10	5	dataset_2	0.618931	0.592288
303	X_spvipes_transport_dataset_2_private_s15_p14_3ccc5655		0.013633680035228976	0.018797328620538376	0.601785	0.9960699	0.9849014	0.7471633	0.9343448276682987	0.9892697681732395	0.9955813126087153	0.9302521264837518	0.4075714802342009	0.6166437387340213	Dataset 2	Celltypes	Gene_programs	transport	Dataset 2	15	14	dataset_2	0.616644	0.588854
294	X_spvipes_transport_dataset_2_private_s14_p5_c52c0075		9.242465110926777e-05	9.137991378826442e-05	0.6108093	0.99999976	0.9857904	0.7491764	0.9456615996412567	0.9952269121830639	0.9970557875006387	0.9345822108476579	0.4027482230795484	0.6154818181867923	Dataset 2	Celltypes	Gene_programs	transport	Dataset 2	14	5	dataset_2	0.615482	0.58711
351	X_spvipes_transport_dataset_2_private_s8_p7_4e6de4b5		0.042425495716105606	0.058088993605411865	0.57792383	0.7475946	0.9850048	0.7682309	0.9447893895418988	0.9622890065666615	0.9962619278408005	0.9313152043391275	0.35650822965021123	0.5864310195257778	Dataset 2	Celltypes	Gene_programs	transport	Dataset 2	8	7	dataset_2	0.586431	0.543501
290	X_spvipes_transport_dataset_2_private_s14_p12_b7ab799e		0.005841863478875057	0.008019977258047897	0.6082443	0.78853583	0.98186874	0.797287	0.9605521344177838	0.9422558446216187	0.9967891022428212	0.9357505624966791	0.35266049349607465	0.5858965210963164	Dataset 2	Celltypes	Gene_programs	transport	Dataset 2	14	12	dataset_2	0.585897	0.542699
302	X_spvipes_transport_dataset_2_private_s15_p13_11e0e71d		0.00012286058319210705	0.0001388831325386676	0.5688845	0.7651377	0.9804201	0.76361763	0.9471222361421697	0.9632727598464845	0.9957921729320681	0.9300449832607681	0.3335709770151296	0.5721605795133851	Dataset 2	Celltypes	Gene_programs	transport	Dataset 2	15	13	dataset_2	0.572161	0.522079
358	X_spvipes_transport_dataset_2_private_s9_p14_24b908a8		0.005902897412441488	0.008120218962226271	0.56507057	0.73859406	0.9835559	0.7669611	0.9406641633640398	0.9590234560695912	0.9947859267850949	0.9289981113815016	0.32942193526641933	0.5692524057124522	Dataset 2	Celltypes	Gene_programs	transport	Dataset 2	9	14	dataset_2	0.569252	0.517714
356	X_spvipes_transport_dataset_2_private_s9_p12_06cc9ff0		0.017201141878717387	0.023635488282685607	0.5965517	0.68812203	0.9640088	0.7864585	0.9275963062395668	0.9408483149102097	0.9885557450172441	0.9214935333164119	0.3313775951404866	0.5674239704108568	Dataset 2	Celltypes	Gene_programs	transport	Dataset 2	9	12	dataset_2	0.567424	0.514969
264	X_spvipes_transport_dataset_2_private_s11_p8_497ab7fb		0.14444914390666755	0.19332729279233524	0.56018037	0.35422802	0.9806276	0.78908706	0.9422282829853792	0.9085613455484525	0.9963102012203763	0.9233628847283075	0.3130462056131586	0.5571728772592182	Dataset 2	Celltypes	Gene_programs	transport	Dataset 2	11	8	dataset_2	0.557173	0.499581
260	X_spvipes_transport_dataset_2_private_s11_p15_e230f70b		0.008606432317504976	0.011880184831397595	0.5694999	0.6447396	0.9768599	0.76419973	0.9259230698163232	0.9594679624315869	0.9910995156808178	0.9235100417680577	0.30868153871620363	0.5546129399369453	Dataset 2	Celltypes	Gene_programs	transport	Dataset 2	11	15	dataset_2	0.554613	0.495738
362	X_spvipes_transport_dataset_2_private_s9_p7_0bdecf80		0.0075950885361311705	0.01038496874696263	0.5712129	0.5583221	0.98087573	0.790517	0.9532832955898967	0.9251138614427639	0.996594862444825	0.9292769445067641	0.2868787542690462	0.5438380303641334	Dataset 2	Celltypes	Gene_programs	transport	Dataset 2	9	7	dataset_2	0.543838	0.479563
322	X_spvipes_transport_dataset_2_private_s6_p11_c757dd05		0.0791443390411767	0.10729163312305955	0.5817541	0.7026042	0.9570867	0.6915119	0.4998963532023175	0.956365421838719	0.8559241159704378	0.7921569123941895	0.3676985587949958	0.5374819002346733	Dataset 2	Celltypes	Gene_programs	transport	Dataset 2	6	11	dataset_2	0.537482	0.470022
352	X_spvipes_transport_dataset_2_private_s8_p8_5fba6923		0.0006885637281910671	0.0009272693499474267	0.55514205	0.5267284	0.9823905	0.76605296	0.9473253110923896	0.961953173474134	0.9954807292166109	0.9306405396178941	0.27087156743663365	0.5347791563091377	Dataset 2	Celltypes	Gene_programs	transport	Dataset 2	8	8	dataset_2	0.534779	0.465965
354	X_spvipes_transport_dataset_2_private_s9_p10_3864f25a		0.07707090808719466	0.10480525008354548	0.5556986	0.37284064	0.97563004	0.7900188	0.9292696631910283	0.9089441426666374	0.990797264736156	0.9189319824903464	0.2776038436722856	0.5341350991995099	Dataset 2	Celltypes	Gene_programs	transport	Dataset 2	9	10	dataset_2	0.534135	0.464998
304	X_spvipes_transport_dataset_2_private_s15_p15_c5032c59		0.04594526064416869	0.06178885888599588	0.55825365	0.40726733	0.97169423	0.77515626	0.9208182916891889	0.9220197462371984	0.9860539127087717	0.9151484882410454	0.26831377437602566	0.5270476599220335	Dataset 2	Celltypes	Gene_programs	transport	Dataset 2	15	15	dataset_2	0.527048	0.454359
271	X_spvipes_transport_dataset_2_private_s12_p15_94482c78		0.0022864449025648288	0.0031119323171080113	0.56020385	0.41551745	0.9869773	0.7955055	0.9484214235364061	0.9136633712347616	0.9987232993126428	0.9286581913112689	0.24527991921698944	0.5186312280547013	Dataset 2	Celltypes	Gene_programs	transport	Dataset 2	12	15	dataset_2	0.518631	0.441724
285	X_spvipes_transport_dataset_2_private_s13_p7_e1804857		0.034468493110181964	0.04722418566331303	0.5425577	0.28637302	0.979432	0.780602	0.9494017401891082	0.9447273158017959	0.9950941933122721	0.9298514428827909	0.22765585359039217	0.5085340893073517	Dataset 2	Celltypes	Gene_programs	transport	Dataset 2	13	7	dataset_2	0.508534	0.426567
289	X_spvipes_transport_dataset_2_private_s14_p11_9681e000		0.029320181577684894	0.040274209227547174	0.6353186	0.99999964	0.90199244	0.59891033	0.14291193870222263	0.9911349212942682	0.503526461080969	0.6276952186054455	0.4262281526167362	0.50681497901222	Dataset 2	Celltypes	Gene_programs	transport	Dataset 2	14	11	dataset_2	0.506815	0.423987
317	X_spvipes_transport_dataset_2_private_s5_p6_f67b9f1c		0.0016023050770096793	0.0021613529117400147	0.6161112	0.99999976	0.9355021	0.59416276	0.12882123709795634	0.9950705572283067	0.5611164011759893	0.6429346139158192	0.40496865962486533	0.5001550413412469	Dataset 2	Celltypes	Gene_programs	transport	Dataset 2	5	6	dataset_2	0.500155	0.413989
339	X_spvipes_transport_dataset_2_private_s7_p6_54c18529		0.0005230764832700749	0.0006741341279652569	0.52178556	0.31594062	0.98987913	0.7477747	0.9396471468108436	0.9767891360520602	0.9989771949627367	0.9306134658669469	0.209730846599075	0.4980838943062238	Dataset 2	Celltypes	Gene_programs	transport	Dataset 2	7	6	dataset_2	0.498084	0.41088
272	X_spvipes_transport_dataset_2_private_s12_p5_96df6b97		0.003655962019517215	0.005036573521596132	0.574672	0.9810145	0.9511292	0.58707297	0.14165861685356435	0.9881914166049126	0.597580421371482	0.6531265242774542	0.39109475234688723	0.495907461119114	Dataset 2	Celltypes	Gene_programs	transport	Dataset 2	12	5	dataset_2	0.495907	0.407613
340	X_spvipes_transport_dataset_2_private_s7_p7_206c362e		0.03098308165953393	0.04247478010237469	0.5337046	0.2192682	0.98224986	0.7931433	0.9506575225600395	0.9217979008892068	0.9968251793018967	0.9289347462292448	0.2066076608550203	0.4955384950047101	Dataset 2	Celltypes	Gene_programs	transport	Dataset 2	7	7	dataset_2	0.495538	0.407059
254	X_spvipes_transport_dataset_2_private_s10_p9_98408a50		0.0009816749594948853	0.0013157276547534884	0.5239987	0.24456477	0.97973466	0.76475215	0.9383068189723991	0.971014198551204	0.9923521464828465	0.9292319945566611	0.1927152129992576	0.487321925622219	Dataset 2	Celltypes	Gene_programs	transport	Dataset 2	10	9	dataset_2	0.487322	0.394725
251	X_spvipes_transport_dataset_2_private_s10_p6_224f75c9		0.007592423519965736	0.01040119424529065	0.51812685	0.20200562	0.98313093	0.7661185	0.9389704272825941	0.9853120144119711	0.9925447209411036	0.9332153241897314	0.1845315219740442	0.4840050428603191	Dataset 2	Celltypes	Gene_programs	transport	Dataset 2	10	6	dataset_2	0.484005	0.389746
253	X_spvipes_transport_dataset_2_private_s10_p8_55670901		0.006696641296119693	0.009233244857124507	0.519302	0.24483967	0.97388124	0.74042803	0.8788683553435959	0.977694041617316	0.9797228084896753	0.9101188841992484	0.19501789124084096	0.48105828842420395	Dataset 2	Celltypes	Gene_programs	transport	Dataset 2	10	8	dataset_2	0.481058	0.385322
257	X_spvipes_transport_dataset_2_private_s11_p12_59f47fcc		0.002945947903691101	0.004007085767567023	0.5213386	0.1736865	0.9781716	0.7912581	0.9423441230792717	0.9462603221348355	0.9946226529748319	0.9305313563748483	0.1754945300185378	0.477509260561062	Dataset 2	Celltypes	Gene_programs	transport	Dataset 2	11	12	dataset_2	0.477509	0.379995
308	X_spvipes_transport_dataset_2_private_s15_p8_90784939		0.009404241780296727	0.012836302651569514	0.5096559	0.092582464	0.9777971	0.79323363	0.9399374246326975	0.9869540291330734	0.995709638673384	0.938726351376625	0.1561197253747436	0.4691623757754962	Dataset 2	Celltypes	Gene_programs	transport	Dataset 2	15	8	dataset_2	0.469162	0.367465
363	X_spvipes_transport_dataset_2_private_s9_p8_8cf481dc		0.008978155538480245	0.01226528760910221	0.50663394	0.082794905	0.9790275	0.789485	0.9340719576889127	0.9904474571128343	0.9918569382797714	0.9369777680986034	0.15266807130382523	0.46639195002173656	Dataset 2	Celltypes	Gene_programs	transport	Dataset 2	9	8	dataset_2	0.466392	0.363306
341	X_spvipes_transport_dataset_2_private_s7_p8_efa4713f		0.0005398594933599221	0.0006998421919377244	0.5071954	0.092131615	0.97797966	0.79422927	0.9444568782576175	0.9892976304390166	0.9947240865332118	0.9401375048583471	0.15014168237074915	0.4661400113657883	Dataset 2	Celltypes	Gene_programs	transport	Dataset 2	7	8	dataset_2	0.46614	0.362928
333	X_spvipes_transport_dataset_2_private_s7_p11_fc3270e5		0.003941032234944133	0.005347190448747262	0.50670445	0.0848701	0.9763845	0.7958126	0.941544587019983	0.9872241315586574	0.9939391362554104	0.9389809964352551	0.1502156930896698	0.46572181442790395	Dataset 2	Celltypes	Gene_programs	transport	Dataset 2	7	11	dataset_2	0.465722	0.3623
246	X_spvipes_transport_dataset_2_private_s10_p12_26dee505		0.004292624189816838	0.0057635932997089105	0.5042303	0.07201362	0.97844386	0.79227436	0.9500899183257181	0.9922008734746026	0.9937583400595881	0.9413534697511932	0.1465750386262648	0.46448641107623617	Dataset 2	Celltypes	Gene_programs	transport	Dataset 2	10	12	dataset_2	0.464486	0.360446
273	X_spvipes_transport_dataset_2_private_s12_p6_6cc37fbc		0.0007434819805976543	0.0009619785318002357	0.5110718	0.14397168	0.9665874	0.7558613	0.874841042343518	0.9882645673033754	0.9738833225292496	0.9118875277606071	0.1641872358232136	0.463267352598171	Dataset 2	Celltypes	Gene_programs	transport	Dataset 2	12	6	dataset_2	0.463267	0.358616
258	X_spvipes_transport_dataset_2_private_s11_p13_7fded901		0.0047786230547712935	0.006449007970864088	0.5022137	0.06855667	0.98247004	0.7831881	0.9433160523634059	0.9899720249952693	0.9966484785905747	0.939118939226349	0.1454995034767	0.46294727777655964	Dataset 2	Celltypes	Gene_programs	transport	Dataset 2	11	13	dataset_2	0.462947	0.358135
355	X_spvipes_transport_dataset_2_private_s9_p11_a25db708		0.00280193245906063	0.0038368834112037604	0.50345373	0.071992874	0.97991073	0.79104173	0.9366241924503382	0.9950229229654604	0.9927346582137945	0.9390668473559234	0.14552135538815936	0.46293955217526495	Dataset 2	Celltypes	Gene_programs	transport	Dataset 2	9	11	dataset_2	0.46294	0.358124
265	X_spvipes_transport_dataset_2_private_s11_p9_96c00d42		1.1579210944582357e-05	-2.3951744672031756e-05	0.5028878	0.07238603	0.9788804	0.7885041	0.9546398677427279	0.989052039093266	0.9960366520694469	0.941422617603842	0.14381535982086044	0.4628582629340531	Dataset 2	Celltypes	Gene_programs	transport	Dataset 2	11	9	dataset_2	0.462858	0.358002
321	X_spvipes_transport_dataset_2_private_s6_p10_85eb386a		5.853303460078159e-05	5.0176516961057745e-05	0.5021576	0.06453276	0.9812207	0.7960348	0.9498687906373581	0.9973389971242209	0.9944623005341846	0.9437851246842992	0.14169977372330153	0.4625339141077006	Dataset 2	Celltypes	Gene_programs	transport	Dataset 2	6	10	dataset_2	0.462534	0.357515
357	X_spvipes_transport_dataset_2_private_s9_p13_02d5b178		0.0030336870144200435	0.004057989356664674	0.5029788	0.0665679	0.97896	0.791558	0.9266820552282147	0.9947061916328133	0.990600228694357	0.9365013080108573	0.14415959397375264	0.46109627958859456	Dataset 2	Celltypes	Gene_programs	transport	Dataset 2	9	13	dataset_2	0.461096	0.355357
295	X_spvipes_transport_dataset_2_private_s14_p6_c01c0a89		4.3023218414140016e-05	2.0972939808812697e-05	0.5005616	0.08026981	0.98866403	0.74747646	0.9446736019818078	0.9943089369926269	0.9977389238057772	0.9345723904716918	0.14522385116472358	0.4609632668875109	Dataset 2	Celltypes	Gene_programs	transport	Dataset 2	14	6	dataset_2	0.460963	0.355157
248	X_spvipes_transport_dataset_2_private_s10_p14_17150b78		6.555781774803579e-05	5.7642291387325525e-05	0.50032043	0.058175325	0.98278606	0.78960514	0.945952639004237	0.996900810593076	0.9960765844350852	0.9422642468196022	0.13965474001828115	0.4606985427388096	Dataset 2	Celltypes	Gene_programs	transport	Dataset 2	10	14	dataset_2	0.460699	0.35476
296	X_spvipes_transport_dataset_2_private_s14_p7_0e817498		1.936130045523691e-05	-1.6112562727877697e-05	0.5000172	0.057174444	0.97910607	0.79171014	0.9433211739872069	0.9971796261021142	0.9947497601232127	0.9412133534289204	0.13929872966966897	0.46006457917336957	Dataset 2	Celltypes	Gene_programs	transport	Dataset 2	14	7	dataset_2	0.460065	0.353808
330	X_spvipes_transport_dataset_2_private_s6_p8_a6971942		3.423194208511059e-05	2.8976226230940025e-06	0.5000826	0.05537963	0.9780244	0.78750753	0.9513285988494924	0.995942238630275	0.9961836992885864	0.9417973107045008	0.1388748426843747	0.46004382989242515	Dataset 2	Celltypes	Gene_programs	transport	Dataset 2	6	8	dataset_2	0.460044	0.353777
270	X_spvipes_transport_dataset_2_private_s12_p14_8d809ce7		0.001906579538790628	0.0025664761666157007	0.50109416	0.06202805	0.9781172	0.78563917	0.934398695156949	0.9940351482625046	0.9921363606560942	0.9368653196923677	0.14189881714805416	0.4598854181657796	Dataset 2	Celltypes	Gene_programs	transport	Dataset 2	12	14	dataset_2	0.459885	0.353539
329	X_spvipes_transport_dataset_2_private_s6_p7_3752adc0		8.705597984172773e-05	6.433904116386604e-05	0.5001433	0.06765723	0.98140633	0.7655363	0.9441941484411102	0.9967400990965918	0.9948623479055448	0.9365478469588275	0.14198797921789788	0.45981192631426976	Dataset 2	Celltypes	Gene_programs	transport	Dataset 2	6	7	dataset_2	0.459812	0.353429
348	X_spvipes_transport_dataset_2_private_s8_p15_ed3976b7		0.00011622273806268004	0.00011420039565743008	0.5002283	0.05463803	0.9779265	0.7933935	0.9450023975838531	0.9977741675880163	0.992728098121915	0.9413649297366987	0.13877418426701157	0.4598104824548865	Dataset 2	Celltypes	Gene_programs	transport	Dataset 2	8	15	dataset_2	0.45981	0.353426
344	X_spvipes_transport_dataset_2_private_s8_p11_4e47e3f5		0.0005433932322725077	0.000687056046220499	0.5014109	0.06268287	0.97552145	0.78944063	0.9324314762934546	0.9980154023920399	0.9913950214958512	0.9373607954644309	0.14133105446878555	0.45974295086704364	Dataset 2	Celltypes	Gene_programs	transport	Dataset 2	8	11	dataset_2	0.459743	0.353325
343	X_spvipes_transport_dataset_2_private_s8_p10_a9ad7310		2.1397398171312885e-05	-4.840783391196549e-06	0.5001453	0.053335667	0.9794414	0.79195666	0.945200689785352	0.9969407371282513	0.9941446140480302	0.9415368216871999	0.13837438484880915	0.45963935958416546	Dataset 2	Celltypes	Gene_programs	transport	Dataset 2	8	10	dataset_2	0.459639	0.35317
269	X_spvipes_transport_dataset_2_private_s12_p13_a4321e8c		0.004500654777359802	0.00605797626467382	0.50362575	0.07514453	0.9805542	0.76574075	0.9341890089232407	0.9600246355163227	0.9960461478461835	0.9273109535133017	0.147332227731593	0.45932371804427646	Dataset 2	Celltypes	Gene_programs	transport	Dataset 2	12	13	dataset_2	0.459324	0.352696
346	X_spvipes_transport_dataset_2_private_s8_p13_a6acb1b1		4.789701685890013e-06	-2.845829089837411e-05	0.5000148	0.055765033	0.9770416	0.78511536	0.9476345802605145	0.9956265126534111	0.9938728699429915	0.9398581852410611	0.13893903653273532	0.45930669601606566	Dataset 2	Celltypes	Gene_programs	transport	Dataset 2	8	13	dataset_2	0.459307	0.35267
267	X_spvipes_transport_dataset_2_private_s12_p11_c7794b67		0.00018450490965122134	0.0002106710300425711	0.5001239	0.05306101	0.98025775	0.7884381	0.9395643459537499	0.9977359166458128	0.9969374068173226	0.9405867001431428	0.13839502561238773	0.45927169542468976	Dataset 2	Celltypes	Gene_programs	transport	Dataset 2	12	11	dataset_2	0.459272	0.352618
268	X_spvipes_transport_dataset_2_private_s12_p12_766ba126		6.038346049552326e-05	4.386271546450045e-05	0.50002265	0.056257844	0.97682077	0.79103553	0.9395699481249694	0.9966203194910659	0.9907266121277605	0.9389546478451214	0.13909618497805679	0.45903957012488267	Dataset 2	Celltypes	Gene_programs	transport	Dataset 2	12	12	dataset_2	0.45904	0.352269
276	X_spvipes_transport_dataset_2_private_s12_p9_ba6db5b2		0.0003239875407079309	0.0004214166456967022	0.5025366	0.08676386	0.97886086	0.75958836	0.9020302919767544	0.9955043872177245	0.9891062932922589	0.925018037675143	0.14751146446231925	0.4585140937474488	Dataset 2	Celltypes	Gene_programs	transport	Dataset 2	12	9	dataset_2	0.458514	0.35148
311	X_spvipes_transport_dataset_2_private_s5_p11_77e25bce		9.55770656103908e-05	8.430759552250236e-05	0.5000408	0.055181623	0.97645247	0.7924378	0.9308358502057061	0.9964988642925681	0.9926849079784901	0.9377819768253699	0.13885058408699802	0.4584231411823468	Dataset 2	Celltypes	Gene_programs	transport	Dataset 2	5	11	dataset_2	0.458423	0.351344
347	X_spvipes_transport_dataset_2_private_s8_p14_f45a4424		1.8546110662194e-05	-1.7594201312589955e-05	0.5013342	0.076269746	0.97998834	0.7614336	0.9191648077016474	0.9961016096523817	0.9895234447260157	0.9292423600045099	0.14440122202618078	0.45833767721751245	Dataset 2	Celltypes	Gene_programs	transport	Dataset 2	8	14	dataset_2	0.458338	0.351216
284	X_spvipes_transport_dataset_2_private_s13_p6_13f7669b		4.66478937618519e-05	2.1033429190625128e-05	0.5000327	0.06785321	0.9825524	0.76148605	0.9293934207380377	0.997019919961413	0.9922590343212215	0.9325421675319054	0.14198840415737538	0.45820990950718743	Dataset 2	Celltypes	Gene_programs	transport	Dataset 2	13	6	dataset_2	0.45821	0.351024
259	X_spvipes_transport_dataset_2_private_s11_p14_79d80a74		2.7420988479957072e-05	-2.268670519037389e-06	0.50017023	0.05953741	0.9677001	0.78710127	0.9314259877274386	0.9973359810568714	0.9891518592355473	0.9345430441150189	0.13993319847988087	0.45777713673393605	Dataset 2	Celltypes	Gene_programs	transport	Dataset 2	11	14	dataset_2	0.457777	0.350374
342	X_spvipes_transport_dataset_2_private_s7_p9_14086c6d		1.0408933051807964e-08	-3.937472541419946e-05	0.5000838	0.059936047	0.97103935	0.7866056	0.9287677132228572	0.9945119208544472	0.9898762889146369	0.9341601629461666	0.13999512160360372	0.45766113814062886	Dataset 2	Celltypes	Gene_programs	transport	Dataset 2	7	9	dataset_2	0.457661	0.3502
312	X_spvipes_transport_dataset_2_private_s5_p12_1b0f3a2d		2.9711124324608446e-05	-1.7883677797895143e-05	0.5000285	0.06639314	0.97165805	0.7612555	0.9307780675401429	0.9937600190580047	0.9945703233451207	0.9304043808106751	0.1416083638612197	0.4571267706410019	Dataset 2	Celltypes	Gene_programs	transport	Dataset 2	5	12	dataset_2	0.457127	0.349398
247	X_spvipes_transport_dataset_2_private_s10_p13_f0a7f843		9.326868339819355e-05	8.774619107619646e-05	0.5001331	0.0549891	0.9767871	0.78802097	0.9151359613759253	0.997732565459869	0.9924065931776894	0.9340166357504384	0.13882580288720534	0.4569021360324986	Dataset 2	Celltypes	Gene_programs	transport	Dataset 2	10	13	dataset_2	0.456902	0.349061
282	X_spvipes_transport_dataset_2_private_s13_p15_63d730fe		0.009640678310282046	0.01327297306885103	0.5077364	0.085116625	0.9757401	0.78660774	0.9475929781323673	0.8469378035759518	0.9993455066370464	0.911244821153265	0.15394166526997705	0.4568629276232922	Dataset 2	Celltypes	Gene_programs	transport	Dataset 2	13	15	dataset_2	0.456863	0.349002
360	X_spvipes_transport_dataset_2_private_s9_p5_c94268e4		0.004838014743238714	0.006603532367091744	0.6102268	0.99999976	0.9262168	0.5471802	0.000596880976204032	0.9947122237675123	0.19834085377643107	0.5334093950090832	0.4054170296675591	0.45661397580416874	Dataset 2	Celltypes	Gene_programs	transport	Dataset 2	9	5	dataset_2	0.456614	0.348628
307	X_spvipes_transport_dataset_2_private_s15_p7_774bc411		0.00020931500438073794	0.00024981376425950316	0.5015189	0.06304717	0.96204066	0.7845241	0.9035973855615367	0.9969726208171612	0.9714580513124756	0.9237185607188378	0.14125630114262241	0.4542412049731086	Dataset 2	Celltypes	Gene_programs	transport	Dataset 2	15	7	dataset_2	0.454241	0.345066
315	X_spvipes_transport_dataset_2_private_s5_p15_6ad70ecc		1.5024290395704957e-06	-3.396911139778666e-05	0.49998376	0.054955006	0.96608716	0.78669333	0.9027768318756866	0.9971393644483445	0.9830121625174438	0.9271417592621916	0.1387265741744231	0.45409264820953055	Dataset 2	Celltypes	Gene_programs	transport	Dataset 2	5	15	dataset_2	0.454093	0.344843
288	X_spvipes_transport_dataset_2_private_s14_p10_de638bd3		0.0007876604507672215	0.0010652148388291338	0.501358	0.11832869	0.9420568	0.77646947	0.8516009756554235	0.9657284330302827	0.9690874770421704	0.900988625978278	0.15538488461009592	0.45362638115736875	Dataset 2	Celltypes	Gene_programs	transport	Dataset 2	14	10	dataset_2	0.453626	0.344143
345	X_spvipes_transport_dataset_2_private_s8_p12_a87ccac6		1.3076930888654434e-05	-1.7476489534339918e-05	0.50004846	0.055660486	0.9604545	0.7864101	0.895720176403646	0.9972960545216961	0.9736405657274783	0.9227042707838112	0.13892613630971754	0.452437390099355	Dataset 2	Celltypes	Gene_programs	transport	Dataset 2	8	12	dataset_2	0.452437	0.342358
359	X_spvipes_transport_dataset_2_private_s9_p15_77707bb0		9.872392013223664e-07	-3.812889324569345e-05	0.49997595	0.068216324	0.9567471	0.758142	0.9131865037979339	0.9769592308691876	0.9802127311875418	0.9170495030769384	0.14203878293108196	0.4520430709894246	Dataset 2	Celltypes	Gene_programs	transport	Dataset 2	9	15	dataset_2	0.452043	0.341767
277	X_spvipes_transport_dataset_2_private_s13_p10_806d935e		2.621077571270854e-06	-3.745056772399478e-05	0.49999163	0.05463183	0.95798516	0.78321505	0.8942558693824568	0.9980486265553272	0.9764637349086394	0.9219936879020729	0.13864715632975905	0.4519857689586846	Dataset 2	Celltypes	Gene_programs	transport	Dataset 2	13	10	dataset_2	0.451986	0.34168
320	X_spvipes_transport_dataset_2_private_s5_p9_fc07731d		2.760856636957537e-06	-3.769954673975095e-05	0.49998152	0.055731058	0.9471115	0.78246653	0.8979113493330795	0.9947930821936461	0.9642900388519466	0.9173144977134298	0.13891941049768608	0.45027744538398357	Dataset 2	Celltypes	Gene_programs	transport	Dataset 2	5	9	dataset_2	0.450277	0.339116
334	X_spvipes_transport_dataset_2_private_s7_p12_afdb93e0		3.5469257219898917e-06	-3.4803288722040415e-05	0.49997437	0.055229664	0.95859087	0.7844393	0.8696141122663857	0.9965850846162121	0.9674571025449386	0.9153372979790741	0.13879319437215587	0.4494108358149232	Dataset 2	Celltypes	Gene_programs	transport	Dataset 2	7	12	dataset_2	0.449411	0.337815
319	X_spvipes_transport_dataset_2_private_s5_p8_a83ccac5		0.00011345468495651717	0.00012866254016082588	0.5000879	0.059894443	0.9811541	0.7839291	0.9574988277014114	0.8469406267920347	0.9975169484928371	0.913407919353055	0.1400561191586124	0.44939683923638946	Dataset 2	Celltypes	Gene_programs	transport	Dataset 2	5	8	dataset_2	0.449397	0.337794
332	X_spvipes_transport_dataset_2_private_s7_p10_49656190		3.2393943507387114e-05	7.030279280755001e-06	0.50004315	0.061142683	0.95676684	0.7441602	0.9138347116813812	0.9696285463933155	0.9790868363980081	0.9126954227183935	0.14030631525369508	0.4492619582395745	Dataset 2	Celltypes	Gene_programs	transport	Dataset 2	7	10	dataset_2	0.449262	0.337592
326	X_spvipes_transport_dataset_2_private_s6_p15_70422152		1.1291139128339008e-05	-2.1164702854693523e-05	0.5000061	0.057315946	0.9564768	0.7783203	0.8710037858474069	0.9974550904252084	0.9620839223153803	0.9130679837364589	0.13932803793383647	0.4488240162548855	Dataset 2	Celltypes	Gene_programs	transport	Dataset 2	6	15	dataset_2	0.448824	0.336934
298	X_spvipes_transport_dataset_2_private_s14_p9_6e1e828f		0.0014581343109367345	0.0019932269049648156	0.50117666	0.06575608	0.982916	0.7803724	0.919037272946008	0.8513999519212307	0.9976017164593599	0.9062654640084228	0.14259602476080063	0.4480638004598495	Dataset 2	Celltypes	Gene_programs	transport	Dataset 2	14	9	dataset_2	0.448064	0.335793
337	X_spvipes_transport_dataset_2_private_s7_p15_4d43df72		2.7218010876129362e-08	-3.8909162500902e-05	0.49996787	0.05706227	0.924299	0.7739272	0.884179972418728	0.9665196385471542	0.9415441044483439	0.8980939857738853	0.13924781485227927	0.44278628322092173	Dataset 2	Celltypes	Gene_programs	transport	Dataset 2	7	15	dataset_2	0.442786	0.327871
310	X_spvipes_transport_dataset_2_private_s5_p10_27d67ab6		1.1446952237449277e-05	-2.8996524966030917e-05	0.5000034	0.061365724	0.95293486	0.7511666	0.8301348624082405	0.9916489394726309	0.9492782412268227	0.8950326972796809	0.14033789287548698	0.4422158146371646	Dataset 2	Celltypes	Gene_programs	transport	Dataset 2	5	10	dataset_2	0.442216	0.327014
353	X_spvipes_transport_dataset_2_private_s8_p9_31c4b6d2		1.0555973296472538e-05	-2.4572516319333934e-05	0.5000418	0.057469845	0.943184	0.7850603	0.9291394514274272	0.837764466347318	0.9699204544243775	0.893013735371221	0.13937440278276997	0.4408301358181504	Dataset 2	Celltypes	Gene_programs	transport	Dataset 2	8	9	dataset_2	0.44083	0.324934
256	X_spvipes_transport_dataset_2_private_s11_p11_dc69b65f		0.00017398977449005693	0.00019822858895253081	0.50011635	0.055575848	0.9616477	0.7933879	0.9332021921536255	0.7580350642425823	0.9820843397690247	0.8856714469948873	0.13901610356394414	0.4376782409363214	Dataset 2	Celltypes	Gene_programs	transport	Dataset 2	11	11	dataset_2	0.437678	0.320203
324	X_spvipes_transport_dataset_2_private_s6_p13_ff2e47ba		0.0002642300165576906	0.0003214414931280588	0.5001778	0.05657935	0.97476494	0.77665305	0.9463273458537138	0.6876603301410084	0.996614773885101	0.876404088875806	0.13933570589755542	0.43416305908885566	Dataset 2	Celltypes	Gene_programs	transport	Dataset 2	6	13	dataset_2	0.434163	0.314926
263	X_spvipes_transport_dataset_2_private_s11_p7_8f4eb231		0.0025812274775798686	0.0035170204139025898	0.539518	0.5737878	0.9506631	0.5965215	0.1910232932843133	0.9722636502924412	0.6171485715569329	0.6655240203317302	0.2798510137512825	0.43412021638346154	Dataset 2	Celltypes	Gene_programs	transport	Dataset 2	11	7	dataset_2	0.43412	0.314862
336	X_spvipes_transport_dataset_2_private_s7_p14_0690433d		0.00016084713926842854	0.00019358827296383753	0.50009847	0.055478454	0.98096466	0.78544354	0.9459234362640823	0.6571505705612213	0.9990516809409133	0.873706778559713	0.13898283898039265	0.4328724148121208	Dataset 2	Celltypes	Gene_programs	transport	Dataset 2	7	14	dataset_2	0.432872	0.312989
274	X_spvipes_transport_dataset_2_private_s12_p7_4cac9bb5		1.7056582148043273e-05	-1.3791650146600729e-05	0.5000015	0.05591166	0.9770781	0.78883183	0.9482052809037721	0.3900626916471317	0.9981495383436474	0.8204654842193155	0.13897910381062945	0.4115736559741039	Dataset 2	Celltypes	Gene_programs	transport	Dataset 2	12	7	dataset_2	0.411574	0.281016
261	X_spvipes_transport_dataset_2_private_s11_p5_219ff63e		0.010722858866223865	0.01480080391024541	0.58465123	0.99999964	0.8816527	0.097022116	0.0	0.9945518473896224	0	0.3946453352791635	0.4025436342285869	0.3993843146488175	Dataset 2	Celltypes	Gene_programs	transport	Dataset 2	11	5	dataset_2	0.399384	0.262719
306	X_spvipes_transport_dataset_2_private_s15_p6_2dce1a56		0.021169516414260754	0.029134565174127724	0.57069707	0.7862983	0.89413184	0.4282245	0.00881291829128235	0.9706434182799745	0.04769616147598986	0.469901768263319	0.351824856437594	0.39905562116788396	Dataset 2	Celltypes	Gene_programs	transport	Dataset 2	15	6	dataset_2	0.399056	0.262225
309	X_spvipes_transport_dataset_2_private_s15_p9_98f4fe19		0.000842521065545718	0.001091794130192206	0.53737366	0.5886296	0.917865	0.48131025	0.05637024766714447	0.9743096694480604	0.41264698083883533	0.568500413007556	0.2819843951441493	0.396590802289512	Dataset 2	Celltypes	Gene_programs	transport	Dataset 2	15	9	dataset_2	0.396591	0.258525
249	X_spvipes_transport_dataset_2_private_s10_p15_0082787f		3.3027138189451444e-06	-3.306814389369671e-05	0.4999964	0.055723786	0.95587087	0.79814696	0.940386334958863	0.22157809407394802	0.980949522872795	0.7793863563601252	0.13892260371074533	0.3951081047704973	Dataset 2	Celltypes	Gene_programs	transport	Dataset 2	10	15	dataset_2	0.395108	0.256299
245	X_spvipes_transport_dataset_2_private_s10_p11_a2668089		0.0020260360241750814	0.0027564958937400866	0.5016298	0.056121588	0.97223455	0.805398	0.9551656150718943	0.0954047861776757	0.9949621977740805	0.7646330147845884	0.14063348726948735	0.39023329827552783	Dataset 2	Celltypes	Gene_programs	transport	Dataset 2	10	11	dataset_2	0.390233	0.248982
327	X_spvipes_transport_dataset_2_private_s6_p5_28c9843d		7.475793466741879e-06	-2.7415063734620796e-05	0.5725832	0.98591316	0.88214713	0.07134688	0.0	0.9882001296883669	0	0.38833882840883427	0.3896191041850423	0.3891069938745591	Dataset 2	Celltypes	Gene_programs	transport	Dataset 2	6	5	dataset_2	0.389107	0.247291
292	X_spvipes_transport_dataset_2_private_s14_p14_70faa45d		0.009682968956350622	0.01332818804318067	0.5093318	0.119626045	0.94412565	0.64792407	0.3284714728115091	0.9919270847444803	0.72410184097651	0.7273100232871272	0.1629922561554767	0.3887193630081369	Dataset 2	Celltypes	Gene_programs	transport	Dataset 2	14	14	dataset_2	0.388719	0.246709
299	X_spvipes_transport_dataset_2_private_s15_p10_a586d84e		1.3310605414533087e-05	-2.132247040536253e-05	0.5000024	0.043577194	0.9682242	0.8280103	0.9662207241659491	0.02179797233902036	0.9931410355727851	0.7554788679548576	0.13589289163366686	0.3837272821621432	Dataset 2	Celltypes	Gene_programs	transport	Dataset 2	15	10	dataset_2	0.383727	0.239215
266	X_spvipes_transport_dataset_2_private_s12_p10_e15accca		0.0004999817053356296	0.0006530079148511837	0.5004059	0.045304894	0.97665364	0.8207624	0.9373073475124878	0.02989606891156206	0.9961780259463769	0.7521594828252817	0.13671594792460848	0.38289336188487777	Dataset 2	Celltypes	Gene_programs	transport	Dataset 2	12	10	dataset_2	0.382893	0.237963
301	X_spvipes_transport_dataset_2_private_s15_p12_4d94b521		0.002450655065795224	0.0033022959046416903	0.50113857	0.07668126	0.9499075	0.63182616	0.31626472426533736	0.996659240670458	0.7538193657636366	0.7296954068625426	0.14589319379729673	0.3794140790233951	Dataset 2	Celltypes	Gene_programs	transport	Dataset 2	15	12	dataset_2	0.379414	0.232741
291	X_spvipes_transport_dataset_2_private_s14_p13_a3453f79		0.00012651892613694938	0.00013448172816670758	0.50001866	0.05012095	0.95190597	0.8005886	0.9293109341413747	0.03499661185616581	0.9687112470511875	0.7371026733283734	0.13760015166332415	0.3774011603293439	Dataset 2	Celltypes	Gene_programs	transport	Dataset 2	14	13	dataset_2	0.377401	0.229719
281	X_spvipes_transport_dataset_2_private_s13_p14_aa7aa494		3.020280749667418e-08	-3.965484390537856e-05	0.49998626	0.067813754	0.9311578	0.6514386	0.31932528018902107	0.9963435146935941	0.7239048123574287	0.7244340056963607	0.14194009764250187	0.37493766086404545	Dataset 2	Celltypes	Gene_programs	transport	Dataset 2	13	14	dataset_2	0.374938	0.226021
283	X_spvipes_transport_dataset_2_private_s13_p5_ae69f451		0.0	0.0	0.5	0.0039430857	1.0	0.861416	0.9498597424353095	0.000596887316062809		0.7029681529994428	0.1259857714176178	0.35677872405034783	Dataset 2	Celltypes	Gene_programs	transport	Dataset 2	13	5	dataset_2	0.356779	0.198762
325	X_spvipes_transport_dataset_2_private_s6_p14_3a8b1b8d		0.0	0.0	0.5	0.0039430857	1.0	0.861416	0.94874548575494	0.000596887316062809		0.7026895888293504	0.1259857714176178	0.3566672983823108	Dataset 2	Celltypes	Gene_programs	transport	Dataset 2	6	14	dataset_2	0.356667	0.198595
244	X_spvipes_transport_dataset_2_private_s10_p10_f2f17f25		8.892173919190625e-10	-3.973813202173423e-05	0.50002617	0.066621065	0.9406812	0.6234596	0.21577591079906835	0.997692974043288	0.5448339275918722	0.6644887218191211	0.14165187358400566	0.35078661287805185	Dataset 2	Celltypes	Gene_programs	transport	Dataset 2	10	10	dataset_2	0.350787	0.189767
252	X_spvipes_transport_dataset_2_private_s10_p7_501ff15a		2.8788686339510357e-07	-3.953950361816087e-05	0.5004443	0.08857608	0.93318725	0.47941566	0.06501983298233033	0.9898988742968066	0.40217163440745063	0.5739386486290655	0.1472452799550795	0.3179226274246739	Dataset 2	Celltypes	Gene_programs	transport	Dataset 2	10	7	dataset_2	0.317923	0.140434
287	X_spvipes_transport_dataset_2_private_s13_p9_e5ed20c5		0.00037616809957792736	0.00047386428319093907	0.5003892	0.08078349	0.9203451	0.5031274	0.048639182343003406	0.9948712596710247	0.30995830451622236	0.5553882540439041	0.14550568426985602	0.3094587121794753	Dataset 2	Celltypes	Gene_programs	transport	Dataset 2	13	9	dataset_2	0.309459	0.127728
364	X_spvipes_transport_dataset_2_private_s9_p9_f94a7791		0.00013426793382983934	0.0001387813596952536	0.5012399	0.07457411	0.90245795	0.4879762	0.04233471636355706	0.9966209897282547	0.18688323153945502	0.5232546167117392	0.14402176450157342	0.29571490538563977	Dataset 2	Celltypes	Gene_programs	transport	Dataset 2	9	9	dataset_2	0.295715	0.107097
350	X_spvipes_transport_dataset_2_private_s8_p6_14eb54f1		1.626576286263281e-06	-3.7705954452744784e-05	0.5129506	0.18060708	0.8922443	0.47875696	0.0	0.9794082016810978	0	0.4700818890544813	0.1733804000687503	0.2920609956630427	Dataset 2	Celltypes	Gene_programs	transport	Dataset 2	8	6	dataset_2	0.292061	0.101612
255	X_spvipes_transport_dataset_2_private_s11_p10_f6e13953		0.0001407665388213608	0.00016063500460335587	0.5000286	0.07041526	0.88437545	0.46381766	0.03203735659287378	0.9972168716885343	0.13694434044156534	0.502878347472622	0.14268631754512742	0.28676312951612526	Dataset 2	Celltypes	Gene_programs	transport	Dataset 2	11	10	dataset_2	0.286763	0.093659
338	X_spvipes_transport_dataset_2_private_s7_p5_689cd889		5.03922032116237e-06	-3.364629278452912e-05	0.49999785	0.056774855	0.8919451	0.57598054	0.016788006259787717	0.9980130565618791	0	0.4965453461168846	0.13918602545508973	0.2821297537198077	Dataset 2	Celltypes	Gene_programs	transport	Dataset 2	7	5	dataset_2	0.28213	0.0867037
323	X_spvipes_transport_dataset_2_private_s6_p12_05568eeb		4.6618058100607225e-05	4.205281108178672e-05	0.5000159	0.058144927	0.85693085	0.40253365	0.0	0.9971007783875467	0	0.45131305614442835	0.13956237808354469	0.26426264930789817	Dataset 2	Celltypes	Gene_programs	transport	Dataset 2	6	12	dataset_2	0.264263	0.0598827
275	X_spvipes_transport_dataset_2_private_s12_p8_717d1feb		0.0005493993240546924	0.0007042288095636341	0.50060827	0.08034873	0.865558	0.34013116	0.0	0.9895472432079001	0	0.43904728700522744	0.14555265590520786	0.2629505083452157	Dataset 2	Celltypes	Gene_programs	transport	Dataset 2	12	8	dataset_2	0.262951	0.057913
262	X_spvipes_transport_dataset_2_private_s11_p6_872788f9		1.2145490358968872e-05	-2.127454422924869e-05	0.49999344	0.07188678	0.83767986	0.3471774	0.0	0.9955063979292909	0	0.436072729437848	0.142967773078253	0.26020975562209103	Dataset 2	Celltypes	Gene_programs	transport	Dataset 2	11	6	dataset_2	0.26021	0.0537988
305	X_spvipes_transport_dataset_2_private_s15_p5_457ab3ff		1.5580909749086458e-05	2.2122795167509318e-06	0.49999553	0.0697757	0.83119535	0.30128837	7.985307035055498e-05	0.9962223946136907	0	0.42575719369269205	0.14244725585251514	0.2557712309885859	Dataset 2	Celltypes	Gene_programs	transport	Dataset 2	15	5	dataset_2	0.255771	0.0471359
331	X_spvipes_transport_dataset_2_private_s6_p9_e7262b69		5.353040222986595e-06	-3.393712992168838e-05	0.5002861	0.08331752	0.81870055	0.1051448	0.0	0.9920062675776421	0	0.38317032366399645	0.14589375910986901	0.24080438493152	Dataset 2	Celltypes	Gene_programs	transport	Dataset 2	6	9	dataset_2	0.240804	0.0246687
318	X_spvipes_transport_dataset_2_private_s5_p7_f567c0f6		1.0682148139102126e-05	-2.633844069921007e-05	0.49998668	0.069345355	0.79431534	0.13172698	0.0	0.9945931143991753	0	0.3841270865486583	0.14232909427580176	0.23904829118494436	Dataset 2	Celltypes	Gene_programs	transport	Dataset 2	5	7	dataset_2	0.239048	0.0220326
316	X_spvipes_transport_dataset_2_private_s5_p5_9eebb3e6		1.6368104973731567e-05	-1.7743652913288897e-05	0.5000397	0.06762266	0.82072103	0.10159576	0.0	0.9952718654971551	0	0.38351773102484604	0.14191524568401426	0.238556239820347	Dataset 2	Celltypes	Gene_programs	transport	Dataset 2	5	5	dataset_2	0.238556	0.0212939
349	X_spvipes_transport_dataset_2_private_s8_p5_bb2ebc31		9.832118763802079e-05	8.787659506232285e-05	0.5000188	0.07130933	0.79381716	0.0352962	0.0	0.9964213570523783	0	0.36510694425440876	0.14287857533125706	0.23176992290051773	Dataset 2	Celltypes	Gene_programs	transport	Dataset 2	8	5	dataset_2	0.23177	0.0111067
280	X_spvipes_transport_dataset_2_private_s13_p13_1bf0dd4f		1.2741808410211398e-05	-2.3288540590095628e-05	0.5000158	0.078240514	0.73219764	1.1920929e-07	0.0	0.9882293324285216	0	0.3440854187928332	0.14456144057506506	0.22437103186217233	Dataset 2	Celltypes	Gene_programs	transport	Dataset 2	13	13	dataset_2	0.224371	0
