# Supplementary material for: Integrative Learning of Disentangled Representations from Single-Cell RNA-Sequencing Datasets
Source: Comput Struct Biotechnol J. 2026 Mar 16;35(1):0015. doi: 10.34133/csbj.0015 (PMC13068006; doi:10.34133/csbj.0015)
Supplement: Supplementary 1 — Figs. S1 and S2 Tables S1 to S7 [file csbj.0015.f1.zip › Supplementary Table 7.xlsx]

## Sheet: Sheet1
GO Term	GO ID	p-val (Zebrafish)	p-val (Frog)	Category
Cell differentiation	GO:0030154	0.0081	0.000025	Conserved
Cellular developmental process	GO:0048869	0.0083	0.000027	Conserved
Regulation of cell cycle process	GO:0010564	0.011	n.s.	Zebrafish Specific
Developmental process	GO:0032502	0.013	n.s.	Zebrafish Specific
Negative regulation of cell cycle process	GO:0010948	0.020	n.s.	Zebrafish Specific
Translation	GO:0006412	n.s.	8.3E-17	Frog Specific
Embryo development	GO:0009790	n.s.	3.3E-07	Frog Specific
Anatomical structure formation involved in morphogenesis	GO:0048646	n.s.	0.000025	Frog Specific
